# Supplementary material for: ﻿Revision of Sphenoraia Clark, 1865 (Coleoptera, Chrysomelidae, Galerucinae) from China, with descriptions of two new species
Source: Zookeys. 2022 Nov 25;1132:51–83. doi: 10.3897/zookeys.1132.89858 (PMC9836711; doi:10.3897/zookeys.1132.89858)
Supplement: XML Treatment for Sphenoraia (Sphenoraioides) anjiensis [file zookeys.1132.89858-treatment2.xml]

<!DOCTYPE tp:taxon-treatment
  PUBLIC "-//TaxonX//DTD Taxonomic Treatment Publishing DTD v0 20100105//EN" "tax-treatment-NSO.dtd">
<tp:taxon-treatment xmlns:tp="http://www.plazi.org/taxpub"><tp:treatment-meta><kwd-group><label>Taxon classification</label><kwd>
                <named-content content-type="kingdom">Animalia</named-content>
              </kwd><kwd>
                <named-content content-type="order">Coleoptera</named-content>
              </kwd><kwd>
                <named-content content-type="family">Chrysomelidae</named-content>
              </kwd></kwd-group><mixed-citation publication-type="journal"><person-group><name><surname>Feng</surname><given-names>Chuan</given-names></name><name><surname>Yang</surname><given-names>Xing-Ke</given-names></name><name><surname>Li</surname><given-names>Zhi-Qiang</given-names></name><name><surname>Liu</surname><given-names>Yang</given-names></name></person-group><article-title>﻿Revision of <italic><tp:taxon-name><tp:taxon-name-part taxon-name-part-type="genus" reg="Sphenoraia">Sphenoraia</tp:taxon-name-part></tp:taxon-name></italic> Clark, 1865 (<tp:taxon-name><tp:taxon-name-part taxon-name-part-type="order">Coleoptera</tp:taxon-name-part></tp:taxon-name>, <tp:taxon-name><tp:taxon-name-part taxon-name-part-type="family">Chrysomelidae</tp:taxon-name-part></tp:taxon-name>, <tp:taxon-name><tp:taxon-name-part taxon-name-part-type="subfamily">Galerucinae</tp:taxon-name-part></tp:taxon-name>) from China, with descriptions of two new species</article-title><source>Zookeys</source><day>25</day><month>11</month><year>2022</year><volume>1132</volume><fpage>51</fpage><lpage>83</lpage><pub-id pub-id-type="doi">10.3897/zookeys.1132.89858</pub-id></mixed-citation></tp:treatment-meta><tp:nomenclature><label>﻿</label><tp:taxon-name><object-id xmlns:xlink="http://www.w3.org/1999/xlink" content-type="arpha" xlink:type="simple">F46BBD8A-C217-50D1-B9F8-5F028032CEBA</object-id><tp:taxon-name-part taxon-name-part-type="genus" reg="Sphenoraia">Sphenoraia</tp:taxon-name-part> (<tp:taxon-name-part taxon-name-part-type="subgenus" reg="Sphenoraioides">Sphenoraioides</tp:taxon-name-part>) <tp:taxon-name-part taxon-name-part-type="species" reg="anjiensis">anjiensis</tp:taxon-name-part></tp:taxon-name><tp:taxon-authority>Yang &amp; Li, 1998</tp:taxon-authority><xref ref-type="fig" rid="F1">Fig. 1A–F</xref><tp:nomenclature-citation-list><tp:nomenclature-citation><tp:taxon-name><tp:taxon-name-part taxon-name-part-type="genus" reg="Sphenoraia">Sphenoraia</tp:taxon-name-part> (<tp:taxon-name-part taxon-name-part-type="subgenus" reg="Sphenoraioides">Sphenoraioides</tp:taxon-name-part>) <tp:taxon-name-part taxon-name-part-type="species" reg="anjiensis">anjiensis</tp:taxon-name-part></tp:taxon-name><comment>Yang &amp; Li, 1998: 132.</comment></tp:nomenclature-citation></tp:nomenclature-citation-list></tp:nomenclature><tp:treatment-sec sec-type="material" id="SECID0E3SAE"><title>Type specimens examined.</title><p><bold><italic>Holotype</italic></bold>: ♀, China, Zhejiang Province, Anji, Longwang Mountain; 1500 m; 13 May 1996; Hong Wu leg.; <named-content xmlns:xlink="http://www.w3.org/1999/xlink" content-type="dwc:institutional_code" xlink:title="Institute of Zoology, Chinese Academy of Sciences, Beijing, China" xlink:href="http://grbio.org/institution/institute-zoology-chinese-academy-sciences" xlink:type="simple">IZAS</named-content>. <bold><italic>Paratype</italic></bold>: 1♂ China, Zhejiang Province, Anji, Longwang Mountain; 26 Jul. 1996; Hong Wu leg.; <named-content xmlns:xlink="http://www.w3.org/1999/xlink" content-type="dwc:institutional_code" xlink:title="Institute of Zoology, Chinese Academy of Sciences, Beijing, China" xlink:href="http://grbio.org/institution/institute-zoology-chinese-academy-sciences" xlink:type="simple">IZAS</named-content>.</p></tp:treatment-sec><tp:treatment-sec sec-type="Additional specimen examined" id="SECID0EUTAE"><title>Additional specimen examined.</title><p>1♀, China, T`ienmll Shan (Tianmu Mountian), Musèe Heude; 21 Jul. 1936; D. Piel. leg.; <named-content xmlns:xlink="http://www.w3.org/1999/xlink" content-type="dwc:institutional_code" xlink:title="Institute of Zoology, Chinese Academy of Sciences, Beijing, China" xlink:href="http://grbio.org/institution/institute-zoology-chinese-academy-sciences" xlink:type="simple">IZAS</named-content>.</p></tp:treatment-sec><tp:treatment-sec sec-type="description" id="SECID0E6TAE"><title>Description.</title><p><bold>Male.</bold> Length 7.2 mm, width 4.6 mm.</p><p>Head, antennae, pronotum, ventral surface of thorax, scutellum, and legs black, elytra and abdomen yellow; each elytron with five black spots, base with one pair of spots and apex with one spot, median with a large transverse band and subapex with a large spot; abdomen with four pair of round black spots at side on the first, second, third, fourth visible sternites.</p><p>Vertex covered with punctures finely and sparsely; frontal tubercle distinctly raised, each separated by a deep furrow; antennae slender, extended to the middle of the elytra; antennomeres 1–3 thin, shiny; antennomeres 4–11 wide and flat, with short hairs, antennomere 4 approximately twice as long as it is wide; antennomeres 5–10 each approximately 1.6 × as long as they are wide; antennomere 2 shortest, antennomere 3 slightly longer than 2, 1.5 × as long as antennomere 2; antennomere 4 longest, 1.2 × as long as antennomeres 2 and 3 combined; antennomeres 5–10 gradually shortened, shorter than 4; antennomere 11 slightly longer than 10, pointed.</p><p>Pronotum approximately 1.9 × as wide as it is long, with lateral margins straight and parallel slightly, anterior angle thickened, produced forward, disc slightly convex, sparsely covered with small punctures.</p><p>Scutellum triangular, with rounded apex, smooth, impunctate.</p><p>Bases of both elytra combined wider than the pronotum, gradually widen posteriorly and rounded at the apexes; dorsal surface slightly convex and covered with large and deep regular punctures, partly arranged in ten rows on each elytron, the interstices of the punctures equal to the diameter of the punctures.</p><p>Metasternum twice as long as the mesosternum; prothoracic legs shortest, mesothoracic legs slightly longer, metathoracic legs longest.</p><p>Ventral surface of the abdomen with five segments, segment 1 longest, segments 2–4 gradually shortened, apical segment slightly longer than segment 4, with three lobes.</p><p>Aedeagus slender, parallel-sided, basally widened with triangular apex, distinctly pointed. In lateral view moderately bent.</p><p><bold>Female.</bold> Length 7.0–7.2 mm, width 4.8–5.0 mm.</p><p>Antennae slender, antennomere 2 shortest, antennomere 3 slightly longer than 2, 1.4 × as long as second; antennomere 4 longest, longer than antennomeres 2 and 3 combined slightly; antennomeres 5–10 equal in length, shorter than 4; apical sternite flatted.</p></tp:treatment-sec><tp:treatment-sec sec-type="Differential diagnosis" id="SECID0EUUAE"><title>Differential diagnosis.</title><p>This species can be distinguished from other species by its black pronotum and the black spots on the abdomen.</p></tp:treatment-sec><tp:treatment-sec sec-type="distribution" id="SECID0EZUAE"><title>Distribution.</title><p>China: Zhejiang.</p><fig id="F1" position="float" orientation="portrait"><object-id xmlns:xlink="http://www.w3.org/1999/xlink" content-type="doi" xlink:type="simple">10.3897/zookeys.1132.89858.figure1</object-id><object-id xmlns:xlink="http://www.w3.org/1999/xlink" content-type="arpha" xlink:type="simple">0C3B6327-1BC7-5F17-9059-6CD4EFA551E8</object-id><label>Figure 1.</label><caption><p><tp:taxon-name><tp:taxon-name-part taxon-name-part-type="genus" reg="Sphenoraia">Sphenoraia</tp:taxon-name-part> (<tp:taxon-name-part taxon-name-part-type="subgenus" reg="Sphenoraioides">Sphenoraioides</tp:taxon-name-part>) <tp:taxon-name-part taxon-name-part-type="species" reg="anjiensis">anjiensis</tp:taxon-name-part></tp:taxon-name><bold>A–C</bold> habitus <bold>D–F</bold> aedeagus <bold>A, D</bold> dorsal views <bold>B, E</bold> ventral views <bold>C, F</bold> lateral views. Scale bars: 1 mm (<bold>A–C</bold>); 0.5 mm (<bold>D–F</bold>).</p></caption><graphic xmlns:xlink="http://www.w3.org/1999/xlink" xlink:href="zookeys-1132-051_article-89858__-g001.jpg" position="float" orientation="portrait" xlink:type="simple" id="oo_774354.jpg"><uri content-type="original_file" xlink:type="simple">https://binary.pensoft.net/fig/774354</uri></graphic></fig></tp:treatment-sec></tp:taxon-treatment>
