# Supplementary material for: ﻿Revision of Sphenoraia Clark, 1865 (Coleoptera, Chrysomelidae, Galerucinae) from China, with descriptions of two new species
Source: Zookeys. 2022 Nov 25;1132:51–83. doi: 10.3897/zookeys.1132.89858 (PMC9836711; doi:10.3897/zookeys.1132.89858)
Supplement: XML Treatment for Sphenoraia (Sphenoraioides) berberii [file zookeys.1132.89858-treatment3.xml]

<!DOCTYPE tp:taxon-treatment
  PUBLIC "-//TaxonX//DTD Taxonomic Treatment Publishing DTD v0 20100105//EN" "tax-treatment-NSO.dtd">
<tp:taxon-treatment xmlns:tp="http://www.plazi.org/taxpub"><tp:treatment-meta><kwd-group><label>Taxon classification</label><kwd>
                <named-content content-type="kingdom">Animalia</named-content>
              </kwd><kwd>
                <named-content content-type="order">Coleoptera</named-content>
              </kwd><kwd>
                <named-content content-type="family">Chrysomelidae</named-content>
              </kwd></kwd-group><mixed-citation publication-type="journal"><person-group><name><surname>Feng</surname><given-names>Chuan</given-names></name><name><surname>Yang</surname><given-names>Xing-Ke</given-names></name><name><surname>Li</surname><given-names>Zhi-Qiang</given-names></name><name><surname>Liu</surname><given-names>Yang</given-names></name></person-group><article-title>﻿Revision of <italic><tp:taxon-name><tp:taxon-name-part taxon-name-part-type="genus" reg="Sphenoraia">Sphenoraia</tp:taxon-name-part></tp:taxon-name></italic> Clark, 1865 (<tp:taxon-name><tp:taxon-name-part taxon-name-part-type="order">Coleoptera</tp:taxon-name-part></tp:taxon-name>, <tp:taxon-name><tp:taxon-name-part taxon-name-part-type="family">Chrysomelidae</tp:taxon-name-part></tp:taxon-name>, <tp:taxon-name><tp:taxon-name-part taxon-name-part-type="subfamily">Galerucinae</tp:taxon-name-part></tp:taxon-name>) from China, with descriptions of two new species</article-title><source>Zookeys</source><day>25</day><month>11</month><year>2022</year><volume>1132</volume><fpage>51</fpage><lpage>83</lpage><pub-id pub-id-type="doi">10.3897/zookeys.1132.89858</pub-id></mixed-citation></tp:treatment-meta><tp:nomenclature><label>﻿</label><tp:taxon-name><object-id xmlns:xlink="http://www.w3.org/1999/xlink" content-type="arpha" xlink:type="simple">B716D26E-090B-5B4E-B03A-6E82B7C1FCC5</object-id><tp:taxon-name-part taxon-name-part-type="genus" reg="Sphenoraia">Sphenoraia</tp:taxon-name-part> (<tp:taxon-name-part taxon-name-part-type="subgenus" reg="Sphenoraioides">Sphenoraioides</tp:taxon-name-part>) <tp:taxon-name-part taxon-name-part-type="species" reg="berberii">berberii</tp:taxon-name-part></tp:taxon-name><tp:taxon-authority>Jiang, 1992</tp:taxon-authority><xref ref-type="fig" rid="F2">Fig. 2A–F</xref><tp:nomenclature-citation-list><tp:nomenclature-citation><tp:taxon-name>
                  <tp:taxon-name-part taxon-name-part-type="genus" reg="Sphenoraia">Sphenoraia</tp:taxon-name-part>
                  <tp:taxon-name-part taxon-name-part-type="species" reg="berberii">berberii</tp:taxon-name-part>
                </tp:taxon-name><comment>Jiang, 1992: 665.</comment></tp:nomenclature-citation><tp:nomenclature-citation><tp:taxon-name><tp:taxon-name-part taxon-name-part-type="genus" reg="Sphenoraia">Sphenoraia</tp:taxon-name-part> (<tp:taxon-name-part taxon-name-part-type="subgenus" reg="Sphenoraioides">Sphenoraioides</tp:taxon-name-part>) <tp:taxon-name-part taxon-name-part-type="species" reg="berberii">berberii</tp:taxon-name-part></tp:taxon-name><comment>: <xref ref-type="bibr" rid="B19">Wang et al. 2000</xref>: 118.</comment></tp:nomenclature-citation></tp:nomenclature-citation-list></tp:nomenclature><tp:treatment-sec sec-type="material" id="SECID0EVYAE"><title>Type specimens examined.</title><p><bold><italic>Holotype</italic></bold>: ♂, China, Yunnan Province, Deqin, Baimang snowy mountain; 3300 m; 28 Aug. 1987; Shuyong Wang leg.; <named-content xmlns:xlink="http://www.w3.org/1999/xlink" content-type="dwc:institutional_code" xlink:title="Institute of Zoology, Chinese Academy of Sciences, Beijing, China" xlink:href="http://grbio.org/institution/institute-zoology-chinese-academy-sciences" xlink:type="simple">IZAS</named-content>. <bold><italic>Paratypes</italic></bold>: 10♂♂6♀♀, same information as holotype. <bold><italic>Allotype</italic></bold>: 1♀, same information as holotype.</p></tp:treatment-sec><tp:treatment-sec sec-type="Additional specimen examined" id="SECID0ELZAE"><title>Additional specimen examined.</title><p>1♀, China, Yunnan Province, Lijiang, Yulong Mountain; 3200 m; 17 Jul. 1984; Jianguo Fan leg. <named-content xmlns:xlink="http://www.w3.org/1999/xlink" content-type="dwc:institutional_code" xlink:title="Institute of Zoology, Chinese Academy of Sciences, Beijing, China" xlink:href="http://grbio.org/institution/institute-zoology-chinese-academy-sciences" xlink:type="simple">IZAS</named-content>.</p></tp:treatment-sec><tp:treatment-sec sec-type="description" id="SECID0EWZAE"><title>Description.</title><p><bold>Male.</bold> Length 5.9–6.4 mm, width 3.4–3.6 mm.</p><p>Head, pronotum, and scutellum blackish green, antennae, elytra, legs, and ventral surface of the body brown; apex of each abdominal segment yellow, elytral epipleuron from base to subapex yellow, connecting with yellow stripes on the base and apex of the elytra.</p><p>Vertex covered with punctures finely and sparsely; frontal tubercle distinctly raised, separated from each other by a deep furrow; antennae short, robust, extended to the middle of the elytra; antennomeres 1–3 thin, shiny; antennomeres 4–11 wide and flat, with short hairs, antennomeres 2 and 3 shortest, antennomere 3 nearly equal in length and shape to antennomere 2, antennomere 4 longest, 1.5 × as long as antennomeres 2 and 3 combined; antennomeres 5–10 gradually shortened, shorter than 4; antennomere 11 slightly longer than 10, pointed.</p><p>Pronotum approximately 1.8 × as wide as long, with lateral margins rounded, disc slightly convex, sparsely covered with punctures in the center, base, and apex of pronotum covered with punctures closely. The interstices between punctures equal to the diameter of each puncture.</p><p>Scutellum triangular, only on the base and apex, sparsely covered with punctures.</p><p>Bases of both elytra wider than pronotum, gradually widen posteriorly and rounded at apex; dorsal surface slightly convex, irregularly covered with punctures, the interstices between punctures equal to the diameter of individual punctures.</p><p>Metasternum twice as long as mesosternum; prothoracic legs shortest, mesothoracic legs slightly longer, metathoracic legs longest.</p><p>Ventral surface of abdomen with five segments, segment 1 longest, segments 2–4 gradually shortened, apical segment slightly longer than segment 4, with three lobes.</p><p>Aedeagus slender, rounded laterally, basally widened, with triangular apex, distinctly pointed. In lateral view moderately bent.</p><p><bold>Female.</bold> Length 5.8–6.2 mm, width 3.5–3.8 mm</p><p>Antennae slender, antennomere 2 shortest, antennomere 3 slightly longer than 2, 1.2 × as long as second; antennomere 4 longest, twice as long as antennomeres 2 and 3 combined; apical sternite flatted.</p></tp:treatment-sec><tp:treatment-sec sec-type="Differential diagnosis" id="SECID0EL1AE"><title>Differential diagnosis.</title><p>This species can be distinguished from other species by its blackish green pronotum and the yellow stripes on the elytra.</p><fig id="F2" position="float" orientation="portrait"><object-id xmlns:xlink="http://www.w3.org/1999/xlink" content-type="doi" xlink:type="simple">10.3897/zookeys.1132.89858.figure2</object-id><object-id xmlns:xlink="http://www.w3.org/1999/xlink" content-type="arpha" xlink:type="simple">865CCF08-39B4-5D9A-BF00-968D260343E3</object-id><label>Figure 2.</label><caption><p><tp:taxon-name><tp:taxon-name-part taxon-name-part-type="genus" reg="Sphenoraia">Sphenoraia</tp:taxon-name-part> (<tp:taxon-name-part taxon-name-part-type="subgenus" reg="Sphenoraioides">Sphenoraioides</tp:taxon-name-part>) <tp:taxon-name-part taxon-name-part-type="species" reg="berberii">berberii</tp:taxon-name-part></tp:taxon-name><bold>A–C</bold> habitus <bold>D–F</bold> aedeagus <bold>A, D</bold> dorsal views <bold>B, E</bold> ventral views <bold>C, F</bold> lateral views. Scale bars 1 mm (<bold>A</bold>); 0.5 mm (<bold>D–F</bold>).</p></caption><graphic xmlns:xlink="http://www.w3.org/1999/xlink" xlink:href="zookeys-1132-051_article-89858__-g002.jpg" position="float" orientation="portrait" xlink:type="simple" id="oo_774355.jpg"><uri content-type="original_file" xlink:type="simple">https://binary.pensoft.net/fig/774355</uri></graphic></fig></tp:treatment-sec><tp:treatment-sec sec-type="distribution" id="SECID0EZ2AE"><title>Distribution.</title><p>China: Yunnan.</p></tp:treatment-sec><tp:treatment-sec sec-type="host" id="SECID0E52AE"><title>Host plant.</title><p><italic><tp:taxon-name><tp:taxon-name-part taxon-name-part-type="genus" reg="Berberis">Berberis</tp:taxon-name-part></tp:taxon-name></italic> sp.</p></tp:treatment-sec><ref-list><ref id="B19"><mixed-citation xmlns:xlink="http://www.w3.org/1999/xlink" xlink:type="simple"><person-group><name name-style="western"><surname>Wang</surname><given-names>H-J</given-names></name><name name-style="western"><surname>Li</surname><given-names>W-Z</given-names></name><name name-style="western"><surname>Yang</surname><given-names>X-K</given-names></name></person-group> (<year>2000</year>) Study on the genus <italic><tp:taxon-name><tp:taxon-name-part taxon-name-part-type="genus">Sphenoraia</tp:taxon-name-part></tp:taxon-name></italic> Clark (<tp:taxon-name><tp:taxon-name-part taxon-name-part-type="order">Coleoptera</tp:taxon-name-part></tp:taxon-name>: <tp:taxon-name><tp:taxon-name-part taxon-name-part-type="family">Chrysomelidae</tp:taxon-name-part></tp:taxon-name>: <tp:taxon-name><tp:taxon-name-part taxon-name-part-type="subfamily">Galerucinae</tp:taxon-name-part></tp:taxon-name>) from China. China Agriculture Press, Beijing, 117–121.</mixed-citation></ref></ref-list></tp:taxon-treatment>
