# Supplementary material for: ﻿Revision of Sphenoraia Clark, 1865 (Coleoptera, Chrysomelidae, Galerucinae) from China, with descriptions of two new species
Source: Zookeys. 2022 Nov 25;1132:51–83. doi: 10.3897/zookeys.1132.89858 (PMC9836711; doi:10.3897/zookeys.1132.89858)
Supplement: XML Treatment for Sphenoraia (Sphenoraioides) duvivieri [file zookeys.1132.89858-treatment4.xml]

<!DOCTYPE tp:taxon-treatment
  PUBLIC "-//TaxonX//DTD Taxonomic Treatment Publishing DTD v0 20100105//EN" "tax-treatment-NSO.dtd">
<tp:taxon-treatment xmlns:tp="http://www.plazi.org/taxpub"><tp:treatment-meta><kwd-group><label>Taxon classification</label><kwd>
                <named-content content-type="kingdom">Animalia</named-content>
              </kwd><kwd>
                <named-content content-type="order">Coleoptera</named-content>
              </kwd><kwd>
                <named-content content-type="family">Chrysomelidae</named-content>
              </kwd></kwd-group><mixed-citation publication-type="journal"><person-group><name><surname>Feng</surname><given-names>Chuan</given-names></name><name><surname>Yang</surname><given-names>Xing-Ke</given-names></name><name><surname>Li</surname><given-names>Zhi-Qiang</given-names></name><name><surname>Liu</surname><given-names>Yang</given-names></name></person-group><article-title>﻿Revision of <italic><tp:taxon-name><tp:taxon-name-part taxon-name-part-type="genus" reg="Sphenoraia">Sphenoraia</tp:taxon-name-part></tp:taxon-name></italic> Clark, 1865 (<tp:taxon-name><tp:taxon-name-part taxon-name-part-type="order">Coleoptera</tp:taxon-name-part></tp:taxon-name>, <tp:taxon-name><tp:taxon-name-part taxon-name-part-type="family">Chrysomelidae</tp:taxon-name-part></tp:taxon-name>, <tp:taxon-name><tp:taxon-name-part taxon-name-part-type="subfamily">Galerucinae</tp:taxon-name-part></tp:taxon-name>) from China, with descriptions of two new species</article-title><source>Zookeys</source><day>25</day><month>11</month><year>2022</year><volume>1132</volume><fpage>51</fpage><lpage>83</lpage><pub-id pub-id-type="doi">10.3897/zookeys.1132.89858</pub-id></mixed-citation></tp:treatment-meta><tp:nomenclature><label>﻿</label><tp:taxon-name><object-id xmlns:xlink="http://www.w3.org/1999/xlink" content-type="arpha" xlink:type="simple">69F00801-2F3D-5333-94A2-61D4994AC083</object-id><tp:taxon-name-part taxon-name-part-type="genus" reg="Sphenoraia">Sphenoraia</tp:taxon-name-part> (<tp:taxon-name-part taxon-name-part-type="subgenus" reg="Sphenoraioides">Sphenoraioides</tp:taxon-name-part>) <tp:taxon-name-part taxon-name-part-type="species" reg="duvivieri">duvivieri</tp:taxon-name-part></tp:taxon-name><tp:taxon-authority>(Laboissière, 1925)</tp:taxon-authority><xref ref-type="fig" rid="F3">Fig. 3A–F</xref><tp:nomenclature-citation-list><tp:nomenclature-citation><tp:taxon-name>
                  <tp:taxon-name-part taxon-name-part-type="genus" reg="Sphenoraia">Sphenoraia</tp:taxon-name-part>
                  <tp:taxon-name-part taxon-name-part-type="species" reg="indica">indica</tp:taxon-name-part>
                </tp:taxon-name><comment>Duvivier, 1887: 48 (nec. <xref ref-type="bibr" rid="B8">Harold 1880</xref>).</comment></tp:nomenclature-citation><tp:nomenclature-citation><tp:taxon-name>
                  <tp:taxon-name-part taxon-name-part-type="genus" reg="Galerucida">Galerucida</tp:taxon-name-part>
                  <tp:taxon-name-part taxon-name-part-type="species" reg="duvivier">duvivier</tp:taxon-name-part>
                </tp:taxon-name><comment>Laboissière, 1925: 53 (replacement name for <tp:taxon-name><tp:taxon-name-part taxon-name-part-type="genus" reg="Sphenoraia">Sphenoraia</tp:taxon-name-part><tp:taxon-name-part taxon-name-part-type="species" reg="indica">indica</tp:taxon-name-part></tp:taxon-name> Duvivier, 1887).</comment></tp:nomenclature-citation><tp:nomenclature-citation><tp:taxon-name><tp:taxon-name-part taxon-name-part-type="genus" reg="Sphenoraia">Sphenoraia</tp:taxon-name-part> (<tp:taxon-name-part taxon-name-part-type="subgenus" reg="Sphenoraioides">Sphenoraioides</tp:taxon-name-part>) <tp:taxon-name-part taxon-name-part-type="species" reg="duvivieri">duvivieri</tp:taxon-name-part></tp:taxon-name><comment>: <xref ref-type="bibr" rid="B15">Laboissière 1934</xref>: 134.</comment></tp:nomenclature-citation><tp:nomenclature-citation><tp:taxon-name>
                  <tp:taxon-name-part taxon-name-part-type="genus" reg="Gallerucida">Gallerucida</tp:taxon-name-part>
                  <tp:taxon-name-part taxon-name-part-type="species" reg="amala">amala</tp:taxon-name-part>
                </tp:taxon-name><comment>Maulik, 1936: 549. Synonymized by <xref ref-type="bibr" rid="B16">Laboissière 1940</xref>: 30.</comment></tp:nomenclature-citation></tp:nomenclature-citation-list></tp:nomenclature><tp:treatment-sec sec-type="material" id="SECID0EHAAG"><title>Additional specimens examined.</title><p>2♂♂, China, Guangdong Province, Enping, Qixingkeng; 100 m; 21 Jun. 2022; Chuan Feng leg.; <abbrev xmlns:xlink="http://www.w3.org/1999/xlink" content-type="institution" xlink:title="Institute of Zoology, Guangdong Academy of Sciences, Guangzhou, China" id="ABBRID0ENAAG" xlink:type="simple">GDAS</abbrev>. 1♀, China, Guangxi Province, Napo, Beidou; 550 m; 11 Apr. 1998; Tianshan Li leg.; <named-content xmlns:xlink="http://www.w3.org/1999/xlink" content-type="dwc:institutional_code" xlink:title="Institute of Zoology, Chinese Academy of Sciences, Beijing, China" xlink:href="http://grbio.org/institution/institute-zoology-chinese-academy-sciences" xlink:type="simple">IZAS</named-content>. 1♂, China, Guangxi Province, Longsheng, Baiyan; 1150 m; 21 Jun. 1963; Yongshan Shi leg.; <named-content xmlns:xlink="http://www.w3.org/1999/xlink" content-type="dwc:institutional_code" xlink:title="Institute of Zoology, Chinese Academy of Sciences, Beijing, China" xlink:href="http://grbio.org/institution/institute-zoology-chinese-academy-sciences" xlink:type="simple">IZAS</named-content>. 1♀, China, Guangxi Province, Longzhou; 360 m; 20 Jun. 1963; Yongshan Shi leg.; <named-content xmlns:xlink="http://www.w3.org/1999/xlink" content-type="dwc:institutional_code" xlink:title="Institute of Zoology, Chinese Academy of Sciences, Beijing, China" xlink:href="http://grbio.org/institution/institute-zoology-chinese-academy-sciences" xlink:type="simple">IZAS</named-content>. 1♂, China, Guangxi Province, Diding; 1000–1700 m; 23 Jun. 2000; Jian Yao leg.; <named-content xmlns:xlink="http://www.w3.org/1999/xlink" content-type="dwc:institutional_code" xlink:title="Institute of Zoology, Chinese Academy of Sciences, Beijing, China" xlink:href="http://grbio.org/institution/institute-zoology-chinese-academy-sciences" xlink:type="simple">IZAS</named-content>. 1♂, China, Guangxi Province, Jinxiu, Shengtang Mountain; 900 m; 17 May 1999; Xuezhong Zhang leg.; <named-content xmlns:xlink="http://www.w3.org/1999/xlink" content-type="dwc:institutional_code" xlink:title="Institute of Zoology, Chinese Academy of Sciences, Beijing, China" xlink:href="http://grbio.org/institution/institute-zoology-chinese-academy-sciences" xlink:type="simple">IZAS</named-content>. 1♂, China, Sichuan Province, Youyang; 9 Jul. 1989; Dazhi Dong leg.; <named-content xmlns:xlink="http://www.w3.org/1999/xlink" content-type="dwc:institutional_code" xlink:title="Institute of Zoology, Chinese Academy of Sciences, Beijing, China" xlink:href="http://grbio.org/institution/institute-zoology-chinese-academy-sciences" xlink:type="simple">IZAS</named-content>. 1♂, China, Sichuan Province, Youyang; 9 Jul. 1989; Su Lin leg.; <named-content xmlns:xlink="http://www.w3.org/1999/xlink" content-type="dwc:institutional_code" xlink:title="Institute of Zoology, Chinese Academy of Sciences, Beijing, China" xlink:href="http://grbio.org/institution/institute-zoology-chinese-academy-sciences" xlink:type="simple">IZAS</named-content>. 1♂, China, Guizhou Province, Guiyang; May–Jul. 1981; <named-content xmlns:xlink="http://www.w3.org/1999/xlink" content-type="dwc:institutional_code" xlink:title="Institute of Zoology, Chinese Academy of Sciences, Beijing, China" xlink:href="http://grbio.org/institution/institute-zoology-chinese-academy-sciences" xlink:type="simple">IZAS</named-content>. 1♀, China, Guizhou Province, Maolan; 30 May 1998; Qiongzhang Song leg.; <named-content xmlns:xlink="http://www.w3.org/1999/xlink" content-type="dwc:institutional_code" xlink:title="Institute of Zoology, Chinese Academy of Sciences, Beijing, China" xlink:href="http://grbio.org/institution/institute-zoology-chinese-academy-sciences" xlink:type="simple">IZAS</named-content>. 1♀, China, Yunnan Province, Funing; 250 m; 17 Apr. 1998; Chunsheng Wu leg.; <named-content xmlns:xlink="http://www.w3.org/1999/xlink" content-type="dwc:institutional_code" xlink:title="Institute of Zoology, Chinese Academy of Sciences, Beijing, China" xlink:href="http://grbio.org/institution/institute-zoology-chinese-academy-sciences" xlink:type="simple">IZAS</named-content>. 2♂♂1♀, Yunnan Province, Xishuangbanna,Yunjinghong; 900 m; 27 Apr. 1958; Yiran Zhang leg.; <named-content xmlns:xlink="http://www.w3.org/1999/xlink" content-type="dwc:institutional_code" xlink:title="Institute of Zoology, Chinese Academy of Sciences, Beijing, China" xlink:href="http://grbio.org/institution/institute-zoology-chinese-academy-sciences" xlink:type="simple">IZAS</named-content>. 1♀, China, Yunnan Province, Changning; 1700 m; 16 Jun. 1979; <named-content xmlns:xlink="http://www.w3.org/1999/xlink" content-type="dwc:institutional_code" xlink:title="Institute of Zoology, Chinese Academy of Sciences, Beijing, China" xlink:href="http://grbio.org/institution/institute-zoology-chinese-academy-sciences" xlink:type="simple">IZAS</named-content>. 1♀, Yunnan Province, Xishuangbanna, Menglun; 600 m; 11 Sep. 1993; Huanli Xu leg.; <named-content xmlns:xlink="http://www.w3.org/1999/xlink" content-type="dwc:institutional_code" xlink:title="Institute of Zoology, Chinese Academy of Sciences, Beijing, China" xlink:href="http://grbio.org/institution/institute-zoology-chinese-academy-sciences" xlink:type="simple">IZAS</named-content>.</p></tp:treatment-sec><tp:treatment-sec sec-type="description" id="SECID0ETCAG"><title>Description.</title><p><bold>Male.</bold> Length 6.8–7.8 mm, width 4.8–5.6 mm.</p><p>Head, antennae, pronotum, scutellum, legs, and ventral surface of thorax dark blue, elytra and abdomen brown.</p><p>Vertex finely and sparsely covered with punctures; frontal tubercle distinctly raised, separated from each other by a deep furrow; antennae short, robust, extended to the middle of elytra; antennomeres 1–3 thin, shiny; antennomeres 4–11 wide and flat, with short hairs, antennomere 4 approximately 2.2 × as long as wide; antennomere 5 approximately 1.8 × as long as wide; antennomeres 6 and 7 each approximately 1.5 × as long as wide; antennomeres 8–10, each approximately 1.2 × as long as wide; antennomere 11 approximately 1.5 × as long as wide; antennomere 2 shortest, antennomere 3 longer than 2 slightly, 1.2 × as long as second; antennomere 4 longest, 1.2 × as long as antennomeres 2 and 3 combined; antennomeres 5–10 differ in length, shorter than 4; antennomere 11 slightly longer than 10, pointed.</p><p>Pronotum approximately 2.7 × as wide as long, with rounded lateral margins; disc sparsely covered with punctures, with a lateral pair of shallow impressions.</p><p>Scutellum triangular, sparsely covered with punctures.</p><p>Bases of both elytra wider than pronotum, gradually widen posteriorly and rounded at apex; dorsal surface slightly convex, irregularly covered with punctures, the interstices between punctures wider than diameter of individual punctures, 1.5 × as wide as the diameter of punctures.</p><p>Metasternum twice as long as mesosternum; prothoracic legs shortest, mesothoracic legs slightly longer, metathoracic legs longest.</p><p>Ventral surface of abdomen with 5 segments, segment 1 longest, segments 2–4 gradually shortened, apical segment equal in length to segment 1, with three lobes.</p><p>Aedeagus slender, parallel-sided, basally widened, with rounded apex. In lateral view, strongly bent.</p><p><bold>Female.</bold> Length 6.8–7.8 mm, width 4.8–5.6 mm.</p><p>Antennae antennomeres 1–5 thin, antennomeres 6–11 wide and flat, each approximately 1.4 × as long as wide; antennomere 2 shortest, antennomere 3 longer than 2 slightly, 1.5 × as long as second; antennomere 4 longest, slightly longer than antennomeres 2 and 3 combined; apical sternite flatted.</p></tp:treatment-sec><tp:treatment-sec sec-type="Differential diagnosis" id="SECID0EIDAG"><title>Differential diagnosis.</title><p>This species can be distinguished from other species in the genus by the mottled brown color of the body and shallow impressions of pronotum.</p></tp:treatment-sec><tp:treatment-sec sec-type="distribution" id="SECID0ENDAG"><title>Distribution.</title><p>China: Hunan, Hong Kong, Guangdong, Guangxi, Guizhou, Sichuan Yunnan; Vietnam, Laos, Thailand, India, and Myanmar.</p><fig id="F3" position="float" orientation="portrait"><object-id xmlns:xlink="http://www.w3.org/1999/xlink" content-type="doi" xlink:type="simple">10.3897/zookeys.1132.89858.figure3</object-id><object-id xmlns:xlink="http://www.w3.org/1999/xlink" content-type="arpha" xlink:type="simple">897FCC4B-4827-52CD-B6F3-1496957F45AD</object-id><label>Figure 3.</label><caption><p><tp:taxon-name><tp:taxon-name-part taxon-name-part-type="genus" reg="Sphenoraia">Sphenoraia</tp:taxon-name-part> (<tp:taxon-name-part taxon-name-part-type="subgenus" reg="Sphenoraioides">Sphenoraioides</tp:taxon-name-part>) <tp:taxon-name-part taxon-name-part-type="species" reg="duvivieri">duvivieri</tp:taxon-name-part></tp:taxon-name><bold>A–C</bold> habitus <bold>D–F</bold> aedeagus <bold>A, D</bold> dorsal views <bold>B, E</bold> ventral views <bold>C, F</bold> lateral views. Scale bars: 1 mm (<bold>A–C</bold>); 0.5 mm (<bold>D–F</bold>).</p></caption><graphic xmlns:xlink="http://www.w3.org/1999/xlink" xlink:href="zookeys-1132-051_article-89858__-g003.jpg" position="float" orientation="portrait" xlink:type="simple" id="oo_774356.jpg"><uri content-type="original_file" xlink:type="simple">https://binary.pensoft.net/fig/774356</uri></graphic></fig></tp:treatment-sec><ref-list><ref id="B8"><mixed-citation xmlns:xlink="http://www.w3.org/1999/xlink" xlink:type="simple"><person-group><name name-style="western"><surname>Harold</surname><given-names>E von</given-names></name></person-group> (<year>1880</year>) Über ostindische Galeruciden. Stettiner Entomologische Zeitung (41): 142–157.</mixed-citation></ref><ref id="B15"><mixed-citation xmlns:xlink="http://www.w3.org/1999/xlink" xlink:type="simple"><person-group><name name-style="western"><surname>Laboissière</surname><given-names>V</given-names></name></person-group> (<year>1934</year>) <article-title>Coléoptères galérucines nouveaux ou peu connus de la faune indo-malaise.</article-title><source>Annales deI’Association des Naturalistes de Levallois-Perret</source><volume>21</volume>(<issue>1932–1934</issue>): <fpage>109</fpage>–<lpage>137</lpage>.</mixed-citation></ref><ref id="B16"><mixed-citation xmlns:xlink="http://www.w3.org/1999/xlink" xlink:type="simple"><person-group><name name-style="western"><surname>Laboissière</surname><given-names>V</given-names></name></person-group> (<year>1940</year>) <article-title>Observations sur les Galeruoinae des collections du Musée royal d’Histoire naturelle de Belgique et descriptions de nouveaux genres et espèces.</article-title><source>Bulletin du Musée d’Histoire Naturelle de Belgique</source><volume>16</volume>(<issue>37</issue>): <fpage>1</fpage>–<lpage>41</lpage>.</mixed-citation></ref></ref-list></tp:taxon-treatment>
