# Supplementary material for: ﻿Revision of Sphenoraia Clark, 1865 (Coleoptera, Chrysomelidae, Galerucinae) from China, with descriptions of two new species
Source: Zookeys. 2022 Nov 25;1132:51–83. doi: 10.3897/zookeys.1132.89858 (PMC9836711; doi:10.3897/zookeys.1132.89858)
Supplement: XML Treatment for Sphenoraia (Sphenoraioides) haizhuensis [file zookeys.1132.89858-treatment5.xml]

<!DOCTYPE tp:taxon-treatment
  PUBLIC "-//TaxonX//DTD Taxonomic Treatment Publishing DTD v0 20100105//EN" "tax-treatment-NSO.dtd">
<tp:taxon-treatment xmlns:tp="http://www.plazi.org/taxpub"><tp:treatment-meta><kwd-group><label>Taxon classification</label><kwd>
                <named-content content-type="kingdom">Animalia</named-content>
              </kwd><kwd>
                <named-content content-type="order">Coleoptera</named-content>
              </kwd><kwd>
                <named-content content-type="family">Chrysomelidae</named-content>
              </kwd></kwd-group><mixed-citation publication-type="journal"><person-group><name><surname>Feng</surname><given-names>Chuan</given-names></name><name><surname>Yang</surname><given-names>Xing-Ke</given-names></name><name><surname>Li</surname><given-names>Zhi-Qiang</given-names></name><name><surname>Liu</surname><given-names>Yang</given-names></name></person-group><article-title>﻿Revision of <italic><tp:taxon-name><tp:taxon-name-part taxon-name-part-type="genus" reg="Sphenoraia">Sphenoraia</tp:taxon-name-part></tp:taxon-name></italic> Clark, 1865 (<tp:taxon-name><tp:taxon-name-part taxon-name-part-type="order">Coleoptera</tp:taxon-name-part></tp:taxon-name>, <tp:taxon-name><tp:taxon-name-part taxon-name-part-type="family">Chrysomelidae</tp:taxon-name-part></tp:taxon-name>, <tp:taxon-name><tp:taxon-name-part taxon-name-part-type="subfamily">Galerucinae</tp:taxon-name-part></tp:taxon-name>) from China, with descriptions of two new species</article-title><source>Zookeys</source><day>25</day><month>11</month><year>2022</year><volume>1132</volume><fpage>51</fpage><lpage>83</lpage><pub-id pub-id-type="doi">10.3897/zookeys.1132.89858</pub-id></mixed-citation></tp:treatment-meta><tp:nomenclature><label>﻿</label><tp:taxon-name><object-id xmlns:xlink="http://www.w3.org/1999/xlink" content-type="arpha" xlink:type="simple">2190C765-5986-5631-9033-51CBE50B3D30</object-id><tp:taxon-name-part taxon-name-part-type="genus" reg="Sphenoraia">Sphenoraia</tp:taxon-name-part> (<tp:taxon-name-part taxon-name-part-type="subgenus" reg="Sphenoraioides">Sphenoraioides</tp:taxon-name-part>) <tp:taxon-name-part taxon-name-part-type="species" reg="haizhuensis">haizhuensis</tp:taxon-name-part></tp:taxon-name><tp:taxon-authority>Yang, 2021</tp:taxon-authority><xref ref-type="fig" rid="F4">Fig. 4A–E</xref><tp:nomenclature-citation-list><tp:nomenclature-citation><tp:taxon-name><tp:taxon-name-part taxon-name-part-type="genus" reg="Sphenoraia">Sphenoraia</tp:taxon-name-part> (<tp:taxon-name-part taxon-name-part-type="subgenus" reg="Sphenoraioides">Sphenoraioides</tp:taxon-name-part>) <tp:taxon-name-part taxon-name-part-type="species" reg="haizhuensis">haizhuensis</tp:taxon-name-part></tp:taxon-name><comment>Yang, 2021: 245.</comment></tp:nomenclature-citation></tp:nomenclature-citation-list></tp:nomenclature><tp:treatment-sec sec-type="material" id="SECID0EYGAG"><title>Type specimens examined.</title><p><bold><italic>Holotype</italic></bold>: ♂, Guangdong Province, Guangzhou, Haizhu wetland; <named-content xmlns:xlink="http://www.w3.org/1999/xlink" content-type="dwc:verbatimCoordinates" xlink:type="simple"><named-content content-type="geo-json" specific-use="{&#34;type&#34;:&#34;Point&#34;,&#34;coordinates&#34;:[113.306667,23.075556]}" id="NCID0EGHAG" xlink:type="simple">113°18'24"E, 23°4'32"N</named-content></named-content>; 20–23 May 2021; FIT-1; <abbrev xmlns:xlink="http://www.w3.org/1999/xlink" content-type="institution" xlink:title="Institute of Zoology, Guangdong Academy of Sciences, Guangzhou, China" id="ABBRID0ELHAG" xlink:type="simple">GDAS</abbrev>. <bold><italic>Paratype</italic></bold>: 1♂, Guangdong Province, Guangzhou, Haizhu wetland; <named-content xmlns:xlink="http://www.w3.org/1999/xlink" content-type="dwc:verbatimCoordinates" xlink:type="simple"><named-content content-type="geo-json" specific-use="{&#34;type&#34;:&#34;Point&#34;,&#34;coordinates&#34;:[113.358056,23.049444]}" id="NCID0EWHAG" xlink:type="simple">113°21'29"E, 23°2'58"N</named-content></named-content>; 2020.9.21–10.19; MT-9; <abbrev xmlns:xlink="http://www.w3.org/1999/xlink" content-type="institution" xlink:title="Institute of Zoology, Guangdong Academy of Sciences, Guangzhou, China" id="ABBRID0E2HAG" xlink:type="simple">GDAS</abbrev>.</p></tp:treatment-sec><tp:treatment-sec sec-type="description" id="SECID0EAIAG"><title>Description.</title><p><bold>Male.</bold> Length. 6.2–6.4 mm, width 4.0–4.2 mm.</p><p>Head, pronotum, elytra, and legs yellow, antennae and ventral surface of body yellowish brown, scutellum brown; pronotum with a black spot on each side; each elytron with seven black spots, basal, middle and subapex with one pair of spots and apex with one spot.</p><p>Vertex finely and sparsely covered with punctures; frontal tubercles distinctly raised and separated from each other by a deep furrow; antennae short, robust, extended to the middle of elytra; antennomeres 1–3 thin, shiny; antennomeres 4–11 wide and flat, with short hairs, segment 4 approximately twice as long as wide; antennomeres 5–10, each approximately 1.6 × as long as wide; antennomeres 2 and 3 shortest, antennomere 3 nearly equal in length and shape to antennomere 2, antennomere 4 longest, twice as long as antennomeres 2 and 3 combined; antennomeres 5–10 gradually shortened, shorter than 4; antennomere 11 slightly longer than 10, pointed.</p><p>Pronotum approximately 2.5 × as wide as long, with rounded lateral margins; disc slightly depressed on each side, sparsely covered with small punctures, with the punctures on pronotum larger than those on the head.</p><p>Scutellum triangular, sparsely covered with small punctures.</p><p>Base of both elytra wider than pronotum, gradually widen posteriorly and rounded at apex; dorsal surface slightly convex, irregularly covered with large and deep punctures, the interstices between punctures slightly wider than diameter of individual punctures.</p><p>Metasternum 2.5 × as long as mesosternum; prothoracic legs shortest, mesothoracic legs slightly longer, metathoracic legs longest.</p><p>Ventral surface of abdomen with five segments, segment 1 longest, segments 2–4 gradually shortened, apical segment slightly longer than segment 4, three lobes.</p><p>Aedeagus slender, parallel-sided, basally widened, apex rounded. In lateral view strongly bent.</p></tp:treatment-sec><tp:treatment-sec sec-type="Differential diagnosis" id="SECID0EQIAG"><title>Differential diagnosis.</title><p>This species can be distinguished from other species by black spots on the elytra. This species closely resembles <tp:taxon-name><tp:taxon-name-part taxon-name-part-type="genus" reg="Sphenoraia">Sphenoraia</tp:taxon-name-part> (<tp:taxon-name-part taxon-name-part-type="subgenus" reg="Sphenoraioides">Sphenoraioides</tp:taxon-name-part>) <tp:taxon-name-part taxon-name-part-type="species" reg="nebulosa">nebulosa</tp:taxon-name-part></tp:taxon-name>, but the latter is without punctures in the scutellum.</p></tp:treatment-sec><tp:treatment-sec sec-type="distribution" id="SECID0EEJAG"><title>Distribution.</title><p>China: Guangdong.</p><fig id="F4" position="float" orientation="portrait"><object-id xmlns:xlink="http://www.w3.org/1999/xlink" content-type="doi" xlink:type="simple">10.3897/zookeys.1132.89858.figure4</object-id><object-id xmlns:xlink="http://www.w3.org/1999/xlink" content-type="arpha" xlink:type="simple">9AC1EE29-335D-515D-B21F-74685A9749AE</object-id><label>Figure 4.</label><caption><p><tp:taxon-name><tp:taxon-name-part taxon-name-part-type="genus" reg="Sphenoraia">Sphenoraia</tp:taxon-name-part> (<tp:taxon-name-part taxon-name-part-type="subgenus" reg="Sphenoraioides">Sphenoraioides</tp:taxon-name-part>) <tp:taxon-name-part taxon-name-part-type="species" reg="haizhuensis">haizhuensis</tp:taxon-name-part></tp:taxon-name><bold>A, B</bold> habitus <bold>C–E</bold> aedeagus <bold>A, C</bold> dorsal views <bold>D</bold> ventral views <bold>B, E</bold> lateral views. Scale bars: 1 mm (<bold>A, B</bold>); 0.5 mm (<bold>C–E</bold>).</p></caption><graphic xmlns:xlink="http://www.w3.org/1999/xlink" xlink:href="zookeys-1132-051_article-89858__-g004.jpg" position="float" orientation="portrait" xlink:type="simple" id="oo_774357.jpg"><uri content-type="original_file" xlink:type="simple">https://binary.pensoft.net/fig/774357</uri></graphic></fig></tp:treatment-sec></tp:taxon-treatment>
