# Supplementary material for: ﻿Revision of Sphenoraia Clark, 1865 (Coleoptera, Chrysomelidae, Galerucinae) from China, with descriptions of two new species
Source: Zookeys. 2022 Nov 25;1132:51–83. doi: 10.3897/zookeys.1132.89858 (PMC9836711; doi:10.3897/zookeys.1132.89858)
Supplement: XML Treatment for Sphenoraia (Sphenoraioides) micans [file zookeys.1132.89858-treatment6.xml]

<!DOCTYPE tp:taxon-treatment
  PUBLIC "-//TaxonX//DTD Taxonomic Treatment Publishing DTD v0 20100105//EN" "tax-treatment-NSO.dtd">
<tp:taxon-treatment xmlns:tp="http://www.plazi.org/taxpub"><tp:treatment-meta><kwd-group><label>Taxon classification</label><kwd>
                <named-content content-type="kingdom">Animalia</named-content>
              </kwd><kwd>
                <named-content content-type="order">Coleoptera</named-content>
              </kwd><kwd>
                <named-content content-type="family">Chrysomelidae</named-content>
              </kwd></kwd-group><mixed-citation publication-type="journal"><person-group><name><surname>Feng</surname><given-names>Chuan</given-names></name><name><surname>Yang</surname><given-names>Xing-Ke</given-names></name><name><surname>Li</surname><given-names>Zhi-Qiang</given-names></name><name><surname>Liu</surname><given-names>Yang</given-names></name></person-group><article-title>﻿Revision of <italic><tp:taxon-name><tp:taxon-name-part taxon-name-part-type="genus" reg="Sphenoraia">Sphenoraia</tp:taxon-name-part></tp:taxon-name></italic> Clark, 1865 (<tp:taxon-name><tp:taxon-name-part taxon-name-part-type="order">Coleoptera</tp:taxon-name-part></tp:taxon-name>, <tp:taxon-name><tp:taxon-name-part taxon-name-part-type="family">Chrysomelidae</tp:taxon-name-part></tp:taxon-name>, <tp:taxon-name><tp:taxon-name-part taxon-name-part-type="subfamily">Galerucinae</tp:taxon-name-part></tp:taxon-name>) from China, with descriptions of two new species</article-title><source>Zookeys</source><day>25</day><month>11</month><year>2022</year><volume>1132</volume><fpage>51</fpage><lpage>83</lpage><pub-id pub-id-type="doi">10.3897/zookeys.1132.89858</pub-id></mixed-citation></tp:treatment-meta><tp:nomenclature><label>﻿</label><tp:taxon-name><object-id xmlns:xlink="http://www.w3.org/1999/xlink" content-type="arpha" xlink:type="simple">07C21A20-8C72-5616-93C6-2A9015BED66B</object-id><tp:taxon-name-part taxon-name-part-type="genus" reg="Sphenoraia">Sphenoraia</tp:taxon-name-part> (<tp:taxon-name-part taxon-name-part-type="subgenus" reg="Sphenoraioides">Sphenoraioides</tp:taxon-name-part>) <tp:taxon-name-part taxon-name-part-type="species" reg="micans">micans</tp:taxon-name-part></tp:taxon-name><tp:taxon-authority>(Fairmaire, 1888)</tp:taxon-authority><xref ref-type="fig" rid="F5">Fig. 5A–F</xref><tp:nomenclature-citation-list><tp:nomenclature-citation><tp:taxon-name>
                  <tp:taxon-name-part taxon-name-part-type="genus" reg="Eustetha">Eustetha</tp:taxon-name-part>
                  <tp:taxon-name-part taxon-name-part-type="species" reg="micans">micans</tp:taxon-name-part>
                </tp:taxon-name><comment>Fairmaire, 1888: 42.</comment></tp:nomenclature-citation><tp:nomenclature-citation><tp:taxon-name>
                  <tp:taxon-name-part taxon-name-part-type="genus" reg="Galerucida">Galerucida</tp:taxon-name-part>
                  <tp:taxon-name-part taxon-name-part-type="species" reg="fulgida">fulgida</tp:taxon-name-part>
                  <tp:taxon-name-part taxon-name-part-type="infraspecific-rank">var.</tp:taxon-name-part>
                  <tp:taxon-name-part taxon-name-part-type="variety" reg="coerulescens">coerulescens</tp:taxon-name-part>
                </tp:taxon-name><comment>Weise, 1922: 91. Synonymized by <xref ref-type="bibr" rid="B21">Wilcox 1971</xref>: 198.</comment></tp:nomenclature-citation><tp:nomenclature-citation><tp:taxon-name><tp:taxon-name-part taxon-name-part-type="genus" reg="Sphenoraia">Sphenoraia</tp:taxon-name-part> (<tp:taxon-name-part taxon-name-part-type="subgenus" reg="Sphenoraioides">Sphenoraioides</tp:taxon-name-part>) <tp:taxon-name-part taxon-name-part-type="species" reg="micans">micans</tp:taxon-name-part></tp:taxon-name><comment>: <xref ref-type="bibr" rid="B15">Laboissière 1934</xref>: 131.</comment></tp:nomenclature-citation><tp:nomenclature-citation><tp:taxon-name><tp:taxon-name-part taxon-name-part-type="genus" reg="Sphenoraia">Sphenoraia</tp:taxon-name-part> (<tp:taxon-name-part taxon-name-part-type="subgenus" reg="Sphenoraioides">Sphenoraioides</tp:taxon-name-part>) <tp:taxon-name-part taxon-name-part-type="species" reg="micans">micans</tp:taxon-name-part> <tp:taxon-name-part taxon-name-part-type="infraspecific-rank">var.</tp:taxon-name-part> <tp:taxon-name-part taxon-name-part-type="variety" reg="cyanella">cyanella</tp:taxon-name-part></tp:taxon-name><comment>Laboissière, 1934: 132. Synonymized by <xref ref-type="bibr" rid="B21">Wilcox 1971</xref>: 198.</comment></tp:nomenclature-citation></tp:nomenclature-citation-list></tp:nomenclature><tp:treatment-sec sec-type="material" id="SECID0EUOAG"><title>Other specimens examined.</title><p>1♀, China, Henan Province, Luanshan; 1000 m; 10 Jul. 1996; Wanzhi Cai leg.; <named-content xmlns:xlink="http://www.w3.org/1999/xlink" content-type="dwc:institutional_code" xlink:title="Institute of Zoology, Chinese Academy of Sciences, Beijing, China" xlink:href="http://grbio.org/institution/institute-zoology-chinese-academy-sciences" xlink:type="simple">IZAS</named-content>. 1♂, China, Henan Province, Luanshan; 1000 m; 10 Jul. 1996; Jikun Yang leg.; <named-content xmlns:xlink="http://www.w3.org/1999/xlink" content-type="dwc:institutional_code" xlink:title="Institute of Zoology, Chinese Academy of Sciences, Beijing, China" xlink:href="http://grbio.org/institution/institute-zoology-chinese-academy-sciences" xlink:type="simple">IZAS</named-content>. 1♂1♀, China, Zhejiang Province, Anji, Longwang Mountain; 500 m; 12 Jun. 1996; Xingke Yang leg.; <named-content xmlns:xlink="http://www.w3.org/1999/xlink" content-type="dwc:institutional_code" xlink:title="Institute of Zoology, Chinese Academy of Sciences, Beijing, China" xlink:href="http://grbio.org/institution/institute-zoology-chinese-academy-sciences" xlink:type="simple">IZAS</named-content>. 1♂, China, Zhejiang Province, Anji, Longwang Mountain; 14 Jun. 1996; 1400 m; Hong Wu leg.; <named-content xmlns:xlink="http://www.w3.org/1999/xlink" content-type="dwc:institutional_code" xlink:title="Institute of Zoology, Chinese Academy of Sciences, Beijing, China" xlink:href="http://grbio.org/institution/institute-zoology-chinese-academy-sciences" xlink:type="simple">IZAS</named-content>. 1♀, China, Zhejiang Province, Tianmu Mountain; Jul. 2000; <named-content xmlns:xlink="http://www.w3.org/1999/xlink" content-type="dwc:institutional_code" xlink:title="Institute of Zoology, Chinese Academy of Sciences, Beijing, China" xlink:href="http://grbio.org/institution/institute-zoology-chinese-academy-sciences" xlink:type="simple">IZAS</named-content>. 1♂ China, Zhejiang Province, Tianmu Mountain; Jul. 1999; <named-content xmlns:xlink="http://www.w3.org/1999/xlink" content-type="dwc:institutional_code" xlink:title="Institute of Zoology, Chinese Academy of Sciences, Beijing, China" xlink:href="http://grbio.org/institution/institute-zoology-chinese-academy-sciences" xlink:type="simple">IZAS</named-content>. 1♂, China, Zhejiang Province, Tianmu Mountain; 600–800 m; 7 Jun. 1998; Mingyuan Gao leg.; <named-content xmlns:xlink="http://www.w3.org/1999/xlink" content-type="dwc:institutional_code" xlink:title="Institute of Zoology, Chinese Academy of Sciences, Beijing, China" xlink:href="http://grbio.org/institution/institute-zoology-chinese-academy-sciences" xlink:type="simple">IZAS</named-content>. 1♀, China, Jiangxi Province, Jinggangshan, xiangzhou; 26 Apr. 2011; Yan Mei leg.; <abbrev xmlns:xlink="http://www.w3.org/1999/xlink" content-type="institution" xlink:title="Institute of Zoology, Guangdong Academy of Sciences, Guangzhou, China" id="ABBRID0E4PAG" xlink:type="simple">GDAS</abbrev>. 1♀, China, Hunan Province, Sangzhi, Tianpingshan; 700–1450 m; 14 Aug. 1988; Shuyong Wang leg. <named-content xmlns:xlink="http://www.w3.org/1999/xlink" content-type="dwc:institutional_code" xlink:title="Institute of Zoology, Chinese Academy of Sciences, Beijing, China" xlink:href="http://grbio.org/institution/institute-zoology-chinese-academy-sciences" xlink:type="simple">IZAS</named-content>. 1♂, China, Wuyi Mountain; 22 Apr. 1997; Yanyu Wu leg.; <named-content xmlns:xlink="http://www.w3.org/1999/xlink" content-type="dwc:institutional_code" xlink:title="Institute of Zoology, Chinese Academy of Sciences, Beijing, China" xlink:href="http://grbio.org/institution/institute-zoology-chinese-academy-sciences" xlink:type="simple">IZAS</named-content>. 1♀, China, Fujian Province, Guadangling; 29 Aug. 1983; Jiang Wang leg.; <named-content xmlns:xlink="http://www.w3.org/1999/xlink" content-type="dwc:institutional_code" xlink:title="Institute of Zoology, Chinese Academy of Sciences, Beijing, China" xlink:href="http://grbio.org/institution/institute-zoology-chinese-academy-sciences" xlink:type="simple">IZAS</named-content>. 1♂, China, Guangxi Province, Longsheng, Hongtan; 900 m; 14 Jun. 1963; Shuyong Wang leg.; <named-content xmlns:xlink="http://www.w3.org/1999/xlink" content-type="dwc:institutional_code" xlink:title="Institute of Zoology, Chinese Academy of Sciences, Beijing, China" xlink:href="http://grbio.org/institution/institute-zoology-chinese-academy-sciences" xlink:type="simple">IZAS</named-content>. 1♀, China, Guizhou Province, Chiqian; 670 m; 24 Jul. 1988; Shuyong Wang leg.; <named-content xmlns:xlink="http://www.w3.org/1999/xlink" content-type="dwc:institutional_code" xlink:title="Institute of Zoology, Chinese Academy of Sciences, Beijing, China" xlink:href="http://grbio.org/institution/institute-zoology-chinese-academy-sciences" xlink:type="simple">IZAS</named-content>. 1♀, China, Guizhou Province, Fanjing Mountain; 2 Aug. 1988; Yongkun Li leg.; <named-content xmlns:xlink="http://www.w3.org/1999/xlink" content-type="dwc:institutional_code" xlink:title="Institute of Zoology, Chinese Academy of Sciences, Beijing, China" xlink:href="http://grbio.org/institution/institute-zoology-chinese-academy-sciences" xlink:type="simple">IZAS</named-content>.</p></tp:treatment-sec><tp:treatment-sec sec-type="description" id="SECID0EARAG"><title>Description.</title><p><bold>Male.</bold> Length 7.7–8.4 mm, width 5.2–5.8 mm.</p><p>Head, pronotum and elytra green, antennae, scutellum, legs, and ventral surface of thorax dark blue, abdomen yellowish brown. Some individuals with blue or red head, pronotum, and elytra.</p><p>Vertex finely and sparsely covered with punctures; frontal tubercle distinctly raised, separated from each other by a deep furrow; antennae short, robust, extended to the middle of elytra; antennomeres 1–3 thin, shiny; antennomeres 4–11 wide and flat, with short hairs, antennomere 4 approximately twice as long as wide; antennomeres 5–11, each approximately 1.5 × as long as wide; antennomere 2 shortest, antennomere 3 slightly longer than 2, 1.2 × as long as second; antennomere 4 longest, 1.2 × as long as antennomeres 2 and 3 combined; antennomeres 5–10 unequal in length, shorter than 4; antennomere 11 slightly longer than 10, pointed.</p><p>Pronotum approximately 2 × as wide as long, with rounded lateral margins; disc slightly convex, sparsely covered with punctures.</p><p>Scutellum triangular, with rounded apex, smooth, impunctate.</p><p>Bases of both elytra wider than pronotum, gradually widen posteriorly and rounded at apex; dorsal surface slightly convex, irregularly covered with punctures, densely covered with large punctures on humeral angle and sparsely covered in small punctures on other parts. The interstices between punctures wider than diameter of individual punctures on apex of the elytra, 2 × as wide as the diameter of individual punctures.</p><p>Metasternum 2.5 × as long as mesosternum; prothoracic legs shortest, mesothoracic legs slightly longer, metathoracic legs longest.</p><p>Ventral surface of abdomen with five segments, segment 1 longest, segments 2–4 gradually shortened, apical segment slightly longer than segment 4, with three lobes.</p><p>Aedeagus slender, parallel-sided, basally widened, apically rounded, slightly pointed. In lateral view strongly bent.</p><p><bold>Female.</bold> Length 7.8–8.4 mm, width 5.3–5.8 mm.</p><p>Antennae antennomeres 1–3 thin, antennomeres 7–11 wide and flat, with short hairs, antennomere 7, twice as long as wide; antennomeres 8–11 each approximately 1.6 × as long as wide; antennomere 2 shortest, antennomere 3 longer than 2 slightly, 1.5 × as long as second; antennomere 4 longest, slightly longer than antennomeres 2 and 3 combined; apical sternite flatted.</p></tp:treatment-sec><tp:treatment-sec sec-type="Differential diagnosis" id="SECID0EVRAG"><title>Differential diagnosis.</title><p>This species can be distinguished from other species by metallic green, red, or blue coloration of the body.</p></tp:treatment-sec><tp:treatment-sec sec-type="distribution" id="SECID0E1RAG"><title>Distribution.</title><p>China: Henan, Zhejiang, Jiangxi, Hunan, Fujian, Taiwan, Guangdong, Guangxi, Sichuan, Guizhou, Xizang; Indo-China.</p></tp:treatment-sec><tp:treatment-sec sec-type="host" id="SECID0E6RAG"><title>Host plant.</title><p><tp:taxon-name><tp:taxon-name-part taxon-name-part-type="family">Rubiaceae</tp:taxon-name-part></tp:taxon-name>.</p><fig id="F5" position="float" orientation="portrait"><object-id xmlns:xlink="http://www.w3.org/1999/xlink" content-type="doi" xlink:type="simple">10.3897/zookeys.1132.89858.figure5</object-id><object-id xmlns:xlink="http://www.w3.org/1999/xlink" content-type="arpha" xlink:type="simple">C30B72AE-9D2D-5E7D-9946-64AAB3B9F203</object-id><label>Figure 5.</label><caption><p><tp:taxon-name><tp:taxon-name-part taxon-name-part-type="genus" reg="Sphenoraia">Sphenoraia</tp:taxon-name-part> (<tp:taxon-name-part taxon-name-part-type="subgenus" reg="Sphenoraioides">Sphenoraioides</tp:taxon-name-part>) <tp:taxon-name-part taxon-name-part-type="species" reg="micans">micans</tp:taxon-name-part></tp:taxon-name><bold>A–C</bold> habitus <bold>D–F</bold> aedeagus <bold>A, D</bold> dorsal views <bold>B, E</bold> ventral views <bold>C, F</bold> lateral views. Scale bars: 1 mm (<bold>A–C</bold>); 0.5 mm (<bold>D–F</bold>).</p></caption><graphic xmlns:xlink="http://www.w3.org/1999/xlink" xlink:href="zookeys-1132-051_article-89858__-g005.jpg" position="float" orientation="portrait" xlink:type="simple" id="oo_774358.jpg"><uri content-type="original_file" xlink:type="simple">https://binary.pensoft.net/fig/774358</uri></graphic></fig></tp:treatment-sec><ref-list><ref id="B21"><mixed-citation xmlns:xlink="http://www.w3.org/1999/xlink" xlink:type="simple"><person-group><name name-style="western"><surname>Wilcox</surname><given-names>JA</given-names></name></person-group> (<year>1971</year>) <source><tp:taxon-name><tp:taxon-name-part taxon-name-part-type="family">Chrysomelidae</tp:taxon-name-part></tp:taxon-name>: <tp:taxon-name><tp:taxon-name-part taxon-name-part-type="subfamily">Galerucinae</tp:taxon-name-part></tp:taxon-name>. (<tp:taxon-name><tp:taxon-name-part taxon-name-part-type="tribe">Oidini</tp:taxon-name-part></tp:taxon-name>, <tp:taxon-name><tp:taxon-name-part taxon-name-part-type="tribe">Galerucini</tp:taxon-name-part></tp:taxon-name>, <tp:taxon-name><tp:taxon-name-part taxon-name-part-type="tribe">Metacyclini</tp:taxon-name-part></tp:taxon-name>, <tp:taxon-name><tp:taxon-name-part taxon-name-part-type="tribe">Sermylini</tp:taxon-name-part></tp:taxon-name>). In: Wilcox JA (Ed.) Coleopterorum Catalogus Supplementa. Pars 78(1), 2<sup>nd</sup> edn. W.</source><publisher-name>Junk</publisher-name>, <publisher-loc>s-Gravenhage</publisher-loc>, <size units="page">220 pp</size>.</mixed-citation></ref><ref id="B15"><mixed-citation xmlns:xlink="http://www.w3.org/1999/xlink" xlink:type="simple"><person-group><name name-style="western"><surname>Laboissière</surname><given-names>V</given-names></name></person-group> (<year>1934</year>) <article-title>Coléoptères galérucines nouveaux ou peu connus de la faune indo-malaise.</article-title><source>Annales deI’Association des Naturalistes de Levallois-Perret</source><volume>21</volume>(<issue>1932–1934</issue>): <fpage>109</fpage>–<lpage>137</lpage>.</mixed-citation></ref></ref-list></tp:taxon-treatment>
