# Supplementary material for: ﻿Revision of Sphenoraia Clark, 1865 (Coleoptera, Chrysomelidae, Galerucinae) from China, with descriptions of two new species
Source: Zookeys. 2022 Nov 25;1132:51–83. doi: 10.3897/zookeys.1132.89858 (PMC9836711; doi:10.3897/zookeys.1132.89858)
Supplement: XML Treatment for Sphenoraia (Sphenoraioides) nebulosa [file zookeys.1132.89858-treatment7.xml]

<!DOCTYPE tp:taxon-treatment
  PUBLIC "-//TaxonX//DTD Taxonomic Treatment Publishing DTD v0 20100105//EN" "tax-treatment-NSO.dtd">
<tp:taxon-treatment xmlns:tp="http://www.plazi.org/taxpub"><tp:treatment-meta><kwd-group><label>Taxon classification</label><kwd>
                <named-content content-type="kingdom">Animalia</named-content>
              </kwd><kwd>
                <named-content content-type="order">Coleoptera</named-content>
              </kwd><kwd>
                <named-content content-type="family">Chrysomelidae</named-content>
              </kwd></kwd-group><mixed-citation publication-type="journal"><person-group><name><surname>Feng</surname><given-names>Chuan</given-names></name><name><surname>Yang</surname><given-names>Xing-Ke</given-names></name><name><surname>Li</surname><given-names>Zhi-Qiang</given-names></name><name><surname>Liu</surname><given-names>Yang</given-names></name></person-group><article-title>﻿Revision of <italic><tp:taxon-name><tp:taxon-name-part taxon-name-part-type="genus" reg="Sphenoraia">Sphenoraia</tp:taxon-name-part></tp:taxon-name></italic> Clark, 1865 (<tp:taxon-name><tp:taxon-name-part taxon-name-part-type="order">Coleoptera</tp:taxon-name-part></tp:taxon-name>, <tp:taxon-name><tp:taxon-name-part taxon-name-part-type="family">Chrysomelidae</tp:taxon-name-part></tp:taxon-name>, <tp:taxon-name><tp:taxon-name-part taxon-name-part-type="subfamily">Galerucinae</tp:taxon-name-part></tp:taxon-name>) from China, with descriptions of two new species</article-title><source>Zookeys</source><day>25</day><month>11</month><year>2022</year><volume>1132</volume><fpage>51</fpage><lpage>83</lpage><pub-id pub-id-type="doi">10.3897/zookeys.1132.89858</pub-id></mixed-citation></tp:treatment-meta><tp:nomenclature><label>﻿</label><tp:taxon-name><object-id xmlns:xlink="http://www.w3.org/1999/xlink" content-type="arpha" xlink:type="simple">BD499C53-C23C-5E2C-9E21-41B3117B19CF</object-id><tp:taxon-name-part taxon-name-part-type="genus" reg="Sphenoraia">Sphenoraia</tp:taxon-name-part> (<tp:taxon-name-part taxon-name-part-type="subgenus" reg="Sphenoraioides">Sphenoraioides</tp:taxon-name-part>) <tp:taxon-name-part taxon-name-part-type="species" reg="nebulosa">nebulosa</tp:taxon-name-part></tp:taxon-name><tp:taxon-authority>(Gyllenhal, 1808)</tp:taxon-authority><xref ref-type="fig" rid="F6">Fig. 6A–F</xref><tp:nomenclature-citation-list><tp:nomenclature-citation><tp:taxon-name>
                  <tp:taxon-name-part taxon-name-part-type="genus" reg="Galleruca">Galleruca</tp:taxon-name-part>
                  <tp:taxon-name-part taxon-name-part-type="species" reg="nebulosa">nebulosa</tp:taxon-name-part>
                </tp:taxon-name><comment>Gyllenhal, 1808: 292.</comment></tp:nomenclature-citation><tp:nomenclature-citation><tp:taxon-name><tp:taxon-name-part taxon-name-part-type="genus" reg="Sphenoraia">Sphenoraia</tp:taxon-name-part> (<tp:taxon-name-part taxon-name-part-type="subgenus" reg="Sphenoraioides">Sphenoraioides</tp:taxon-name-part>) <tp:taxon-name-part taxon-name-part-type="species" reg="nebulosa">nebulosa</tp:taxon-name-part></tp:taxon-name><comment>: <xref ref-type="bibr" rid="B15">Laboissière 1934</xref>: 132.</comment></tp:nomenclature-citation></tp:nomenclature-citation-list></tp:nomenclature><tp:treatment-sec sec-type="material" id="SECID0EDWAG"><title>Other specimens examined.</title><p>1♀, China, Hainan Province; 8 Aug. 1934; <named-content xmlns:xlink="http://www.w3.org/1999/xlink" content-type="dwc:institutional_code" xlink:title="Institute of Zoology, Chinese Academy of Sciences, Beijing, China" xlink:href="http://grbio.org/institution/institute-zoology-chinese-academy-sciences" xlink:type="simple">IZAS</named-content>. 1♂, China, Hainan; 24 Mar. 1934; <named-content xmlns:xlink="http://www.w3.org/1999/xlink" content-type="dwc:institutional_code" xlink:title="Institute of Zoology, Chinese Academy of Sciences, Beijing, China" xlink:href="http://grbio.org/institution/institute-zoology-chinese-academy-sciences" xlink:type="simple">IZAS</named-content>. 1♂, China, Hainan Province, Jianfengling; 13–17 Apr. 1984; <named-content xmlns:xlink="http://www.w3.org/1999/xlink" content-type="dwc:institutional_code" xlink:title="Institute of Zoology, Chinese Academy of Sciences, Beijing, China" xlink:href="http://grbio.org/institution/institute-zoology-chinese-academy-sciences" xlink:type="simple">IZAS</named-content>. 1♂, Lingnan University; 10 May 1948; En-119989; SYSU. 1♂, China, Guangxi Province, Yangshuo; 29 Jun. 1938; <named-content xmlns:xlink="http://www.w3.org/1999/xlink" content-type="dwc:institutional_code" xlink:title="Institute of Zoology, Chinese Academy of Sciences, Beijing, China" xlink:href="http://grbio.org/institution/institute-zoology-chinese-academy-sciences" xlink:type="simple">IZAS</named-content>. 1♂, China, Guangxi Province, Yangshuo; 6 Apr. 1938; <named-content xmlns:xlink="http://www.w3.org/1999/xlink" content-type="dwc:institutional_code" xlink:title="Institute of Zoology, Chinese Academy of Sciences, Beijing, China" xlink:href="http://grbio.org/institution/institute-zoology-chinese-academy-sciences" xlink:type="simple">IZAS</named-content>. 1♀, China, Guangxi Province, Yangshuo; 14 Oct. 1938; <named-content xmlns:xlink="http://www.w3.org/1999/xlink" content-type="dwc:institutional_code" xlink:title="Institute of Zoology, Chinese Academy of Sciences, Beijing, China" xlink:href="http://grbio.org/institution/institute-zoology-chinese-academy-sciences" xlink:type="simple">IZAS</named-content>. 1♀, China, Guangxi Province, Fulong, Pinglong Mountain; 650 m; 13 Mar. 1998; Gexia Qiao leg.; <named-content xmlns:xlink="http://www.w3.org/1999/xlink" content-type="dwc:institutional_code" xlink:title="Institute of Zoology, Chinese Academy of Sciences, Beijing, China" xlink:href="http://grbio.org/institution/institute-zoology-chinese-academy-sciences" xlink:type="simple">IZAS</named-content>. 1♂, China, Guangxi Province, Longzhou, Nonggang; 330 m; 15 Jun. 2000; Wenzhu Li leg.; <named-content xmlns:xlink="http://www.w3.org/1999/xlink" content-type="dwc:institutional_code" xlink:title="Institute of Zoology, Chinese Academy of Sciences, Beijing, China" xlink:href="http://grbio.org/institution/institute-zoology-chinese-academy-sciences" xlink:type="simple">IZAS</named-content>. 1♂, China, Guangxi Province, Guilin; 14 Aug. 1952; <named-content xmlns:xlink="http://www.w3.org/1999/xlink" content-type="dwc:institutional_code" xlink:title="Institute of Zoology, Chinese Academy of Sciences, Beijing, China" xlink:href="http://grbio.org/institution/institute-zoology-chinese-academy-sciences" xlink:type="simple">IZAS</named-content>. 2♀, China, Guangxi Province, Guilin; 19 Sep. 1952; <named-content xmlns:xlink="http://www.w3.org/1999/xlink" content-type="dwc:institutional_code" xlink:title="Institute of Zoology, Chinese Academy of Sciences, Beijing, China" xlink:href="http://grbio.org/institution/institute-zoology-chinese-academy-sciences" xlink:type="simple">IZAS</named-content>. 2♀, China, Guangxi Province, Guilin; 19 Sep. 1952; <named-content xmlns:xlink="http://www.w3.org/1999/xlink" content-type="dwc:institutional_code" xlink:title="Institute of Zoology, Chinese Academy of Sciences, Beijing, China" xlink:href="http://grbio.org/institution/institute-zoology-chinese-academy-sciences" xlink:type="simple">IZAS</named-content>. 5♂5♀, China, Guangxi Province, Guilin; 6 Mar. 1952; <named-content xmlns:xlink="http://www.w3.org/1999/xlink" content-type="dwc:institutional_code" xlink:title="Institute of Zoology, Chinese Academy of Sciences, Beijing, China" xlink:href="http://grbio.org/institution/institute-zoology-chinese-academy-sciences" xlink:type="simple">IZAS</named-content>. 1♀, China, Yunnan Province, Yiwubannan, Menglun; 650 m; 25 Jul. 1959; Yiran Zhang leg.; <named-content xmlns:xlink="http://www.w3.org/1999/xlink" content-type="dwc:institutional_code" xlink:title="Institute of Zoology, Chinese Academy of Sciences, Beijing, China" xlink:href="http://grbio.org/institution/institute-zoology-chinese-academy-sciences" xlink:type="simple">IZAS</named-content>. 1♂, China, Yunnan Province, Yiwubannan, Menglun; 650 m; 3 Apr. 1964; Baolin Zhang leg.; 1♂, China, Yunnan Province, Xishuangbanna, Mengla; 620–650 m; 27 May 1959; Fuji Pu leg.; <named-content xmlns:xlink="http://www.w3.org/1999/xlink" content-type="dwc:institutional_code" xlink:title="Institute of Zoology, Chinese Academy of Sciences, Beijing, China" xlink:href="http://grbio.org/institution/institute-zoology-chinese-academy-sciences" xlink:type="simple">IZAS</named-content>. 1♂, China, Yunnan Province, Xishuangbanna, Damenglong; 650 m; 13 Apr. 1958; Shuyong Wang leg.; <named-content xmlns:xlink="http://www.w3.org/1999/xlink" content-type="dwc:institutional_code" xlink:title="Institute of Zoology, Chinese Academy of Sciences, Beijing, China" xlink:href="http://grbio.org/institution/institute-zoology-chinese-academy-sciences" xlink:type="simple">IZAS</named-content>.</p></tp:treatment-sec><tp:treatment-sec sec-type="description" id="SECID0EUYAG"><title>Description.</title><p><bold>Male.</bold> Length 6.2–6.8 mm, width 4.6–5.2 mm.</p><p>Head, pronotum, elytra and legs yellow, antennae and ventral surface of the body yellowish brown, scutellum brown; pronotum with a black spot on each side; each elytron with seven black spots, basal, middle, and subapical areas each with one pair of spots, apical area with one spot; some specimens have reduced or dark grey spots on the elytra, some have black spots interconnected.</p><p>Vertex finely and sparsely covered with punctures; frontal tubercle distinctly raised, separated from each other by a deep furrow; antennae short, robust, extend to the middle of the elytra; antennomeres 1–3 thin, shiny; antennomeres 4–11 wide and flat, with short hairs, antennomere 4 approximately 2.5 × as long as wide; antennomeres 5–10, each approximately 1.6 × as long as wide; antennomeres 2 and 3 shortest, antennomere 3 similar in length and shape to antennomere 2, antennomere 4 longest, 1.5 × as long as antennomeres 2 and 3 combined; antennomeres 5–10 gradually shortened, shorter than 4; antennomere 11 slightly longer than 10, pointed.</p><p>Pronotum approximately 2.5 × as wide as long, with rounded lateral margins; disc slightly convex, sparsely covered with small punctures, with the punctures on the pronotum larger than those on the head.</p><p>Scutellum triangular, smooth, impunctate.</p><p>Basal width of both elytra wider than the pronotum, gradually widen posteriorly and rounded at apex; dorsal surface slightly convex, irregularly covered with large and deep punctures, the interstices between punctures slightly wider than diameter of individual punctures.</p><p>Metasternum 2.5 × as long as mesosternum; prothoracic legs shortest, mesothoracic legs slightly longer, metathoracic legs longest.</p><p>Ventral surface of abdomen with five segments, segment 1 longest, segments 2–4 gradually shortened, apical segment slightly longer than segment 4, with three lobes.</p><p>Aedeagus slender, parallel-sided, basally widened, apex rounded. In lateral view moderately bent.</p><p><bold>Female.</bold> Length 6.2–6.6 mm, width 4.5–5.0 mm.</p><p>Antennae yellow, antennomeres 6–11 brown; antennomeres 1–5 thin, antennomeres 6–11 wide and flat, each approximately 1.5 × as long as wide; antennomere 2 shortest, antennomere 3 slightly longer than 2, 1.2 × as long as second; antennomere 4 longest, slightly longer than antennomeres 2 and 3 combined; apical sternite flatted.</p></tp:treatment-sec><tp:treatment-sec sec-type="Differential diagnosis" id="SECID0EJZAG"><title>Differential diagnosis.</title><p>This species can be distinguished from the other species by black spots of the pronotum and elytra. However, it especially resembles <tp:taxon-name><tp:taxon-name-part taxon-name-part-type="genus" reg="Sphenoraia">Sphenoraia</tp:taxon-name-part> (<tp:taxon-name-part taxon-name-part-type="subgenus" reg="Sphenoraioides">Sphenoraioides</tp:taxon-name-part>) <tp:taxon-name-part taxon-name-part-type="species" reg="haizhuensis">haizhuensis</tp:taxon-name-part></tp:taxon-name>, the former differs in having a scutellum without punctures, and the aedeagus in lateral view being moderately bent.</p></tp:treatment-sec><tp:treatment-sec sec-type="distribution" id="SECID0E4ZAG"><title>Distribution:</title><p>China: Guangdong, Hainan, Guangxi, Yunnan; Vietnam, Laos, Cambodia, Thailand, Myanmar, India, Sikkim.</p><fig id="F6" position="float" orientation="portrait"><object-id xmlns:xlink="http://www.w3.org/1999/xlink" content-type="doi" xlink:type="simple">10.3897/zookeys.1132.89858.figure6</object-id><object-id xmlns:xlink="http://www.w3.org/1999/xlink" content-type="arpha" xlink:type="simple">79450069-5992-590D-AF10-B167133B17DA</object-id><label>Figure 6.</label><caption><p><tp:taxon-name><tp:taxon-name-part taxon-name-part-type="genus" reg="Sphenoraia">Sphenoraia</tp:taxon-name-part> (<tp:taxon-name-part taxon-name-part-type="subgenus" reg="Sphenoraioides">Sphenoraioides</tp:taxon-name-part>) <tp:taxon-name-part taxon-name-part-type="species" reg="nebulosa">nebulosa</tp:taxon-name-part></tp:taxon-name><bold>A–C</bold> habitus <bold>D–F</bold> aedeagus <bold>A, D</bold> dorsal views <bold>B, E</bold> ventral views <bold>C, F</bold> lateral views. Scale bars: 1 mm (<bold>A–C</bold>); 0.5 mm (<bold>D–F</bold>).</p></caption><graphic xmlns:xlink="http://www.w3.org/1999/xlink" xlink:href="zookeys-1132-051_article-89858__-g006.jpg" position="float" orientation="portrait" xlink:type="simple" id="oo_774359.jpg"><uri content-type="original_file" xlink:type="simple">https://binary.pensoft.net/fig/774359</uri></graphic></fig></tp:treatment-sec><ref-list><ref id="B15"><mixed-citation xmlns:xlink="http://www.w3.org/1999/xlink" xlink:type="simple"><person-group><name name-style="western"><surname>Laboissière</surname><given-names>V</given-names></name></person-group> (<year>1934</year>) <article-title>Coléoptères galérucines nouveaux ou peu connus de la faune indo-malaise.</article-title><source>Annales deI’Association des Naturalistes de Levallois-Perret</source><volume>21</volume>(<issue>1932–1934</issue>): <fpage>109</fpage>–<lpage>137</lpage>.</mixed-citation></ref></ref-list></tp:taxon-treatment>
