# Supplementary material for: ﻿Revision of Sphenoraia Clark, 1865 (Coleoptera, Chrysomelidae, Galerucinae) from China, with descriptions of two new species
Source: Zookeys. 2022 Nov 25;1132:51–83. doi: 10.3897/zookeys.1132.89858 (PMC9836711; doi:10.3897/zookeys.1132.89858)
Supplement: XML Treatment for Sphenoraia (Sphenoraioides) punctipennis [file zookeys.1132.89858-treatment9.xml]

<!DOCTYPE tp:taxon-treatment
  PUBLIC "-//TaxonX//DTD Taxonomic Treatment Publishing DTD v0 20100105//EN" "tax-treatment-NSO.dtd">
<tp:taxon-treatment xmlns:tp="http://www.plazi.org/taxpub"><tp:treatment-meta><kwd-group><label>Taxon classification</label><kwd>
                <named-content content-type="kingdom">Animalia</named-content>
              </kwd><kwd>
                <named-content content-type="order">Coleoptera</named-content>
              </kwd><kwd>
                <named-content content-type="family">Chrysomelidae</named-content>
              </kwd></kwd-group><mixed-citation publication-type="journal"><person-group><name><surname>Feng</surname><given-names>Chuan</given-names></name><name><surname>Yang</surname><given-names>Xing-Ke</given-names></name><name><surname>Li</surname><given-names>Zhi-Qiang</given-names></name><name><surname>Liu</surname><given-names>Yang</given-names></name></person-group><article-title>﻿Revision of <italic><tp:taxon-name><tp:taxon-name-part taxon-name-part-type="genus" reg="Sphenoraia">Sphenoraia</tp:taxon-name-part></tp:taxon-name></italic> Clark, 1865 (<tp:taxon-name><tp:taxon-name-part taxon-name-part-type="order">Coleoptera</tp:taxon-name-part></tp:taxon-name>, <tp:taxon-name><tp:taxon-name-part taxon-name-part-type="family">Chrysomelidae</tp:taxon-name-part></tp:taxon-name>, <tp:taxon-name><tp:taxon-name-part taxon-name-part-type="subfamily">Galerucinae</tp:taxon-name-part></tp:taxon-name>) from China, with descriptions of two new species</article-title><source>Zookeys</source><day>25</day><month>11</month><year>2022</year><volume>1132</volume><fpage>51</fpage><lpage>83</lpage><pub-id pub-id-type="doi">10.3897/zookeys.1132.89858</pub-id></mixed-citation></tp:treatment-meta><tp:nomenclature><label>﻿</label><tp:taxon-name><object-id xmlns:xlink="http://www.w3.org/1999/xlink" content-type="arpha" xlink:type="simple">71DA49A1-E572-5EED-91E8-14CE8CDC98E4</object-id><tp:taxon-name-part taxon-name-part-type="genus" reg="Sphenoraia">Sphenoraia</tp:taxon-name-part> (<tp:taxon-name-part taxon-name-part-type="subgenus" reg="Sphenoraioides">Sphenoraioides</tp:taxon-name-part>) <tp:taxon-name-part taxon-name-part-type="species" reg="punctipennis">punctipennis</tp:taxon-name-part></tp:taxon-name><tp:taxon-authority>Jiang, 1992</tp:taxon-authority><xref ref-type="fig" rid="F8">Fig. 8A–F</xref><tp:nomenclature-citation-list><tp:nomenclature-citation><tp:taxon-name>
                  <tp:taxon-name-part taxon-name-part-type="genus" reg="Sphenoraia">Sphenoraia</tp:taxon-name-part>
                  <tp:taxon-name-part taxon-name-part-type="species" reg="punctipennis">punctipennis</tp:taxon-name-part>
                </tp:taxon-name><comment>Jiang, 1992: 665.</comment></tp:nomenclature-citation><tp:nomenclature-citation><tp:taxon-name><tp:taxon-name-part taxon-name-part-type="genus" reg="Sphenoraia">Sphenoraia</tp:taxon-name-part> (<tp:taxon-name-part taxon-name-part-type="subgenus" reg="Sphenoraioides">Sphenoraioides</tp:taxon-name-part>) <tp:taxon-name-part taxon-name-part-type="species" reg="punctipennis">punctipennis</tp:taxon-name-part></tp:taxon-name><comment>: <xref ref-type="bibr" rid="B19">Wang et al. 2000</xref>: 118.</comment></tp:nomenclature-citation></tp:nomenclature-citation-list></tp:nomenclature><tp:treatment-sec sec-type="Type specimen examined" id="SECID0EKDBG"><title>Type specimen examined.</title><p><bold><italic>Holotype</italic></bold>: ♂, China, Xizang, Mangkang, Haitong; 3250 m; Aug. 1982; Shuyong Wang leg.; <named-content xmlns:xlink="http://www.w3.org/1999/xlink" content-type="dwc:institutional_code" xlink:title="Institute of Zoology, Chinese Academy of Sciences, Beijing, China" xlink:href="http://grbio.org/institution/institute-zoology-chinese-academy-sciences" xlink:type="simple">IZAS</named-content>.</p></tp:treatment-sec><tp:treatment-sec sec-type="description" id="SECID0E1DBG"><title>Description.</title><p><bold>Male.</bold> Length 6.0 mm, width 3.4 mm.</p><p>Head, pronotum and scutellum blackish green, antennae, elytra, legs, and ventral surface of body brown; elytral epipleuron from base to subapex yellow, with middle of suture yellow, connected by yellow stripes from the base to the apex of each elytron.</p><p>Vertex finely and sparsely covered with punctures; frontal tubercles distinctly raised, each separated by a deep furrow; antennae short, robust, extended to the middle of the elytra; antennomeres 1–3 thin, shiny; antennomeres 4–11 wide and flat, with short hairs, antennomeres 2 and 3 shortest, antennomere 3 similar in length and shape to antennomere 2, antennomere 4 longest, 1.5 × as long as antennomeres 2 and 3 combined; antennomeres 5–10 gradually shortened, shorter than 4; antennomere 11 slightly longer than 10, pointed.</p><p>Pronotum approximately 1.8 × as wide as long, with rounded lateral margins; disc slightly convex, sparsely covered with small punctures in the middle with large punctures on other parts. The interstices between punctures equal to the diameter of individual punctures and lightly covered with small punctures in interstices.</p><p>Scutellum triangular, sparsely covered with punctures at base.</p><p>Bases of both elytra wider than the pronotum, gradually widen posteriorly, and rounded at apex; dorsal surface slightly convex, irregularly covered with large and deep punctures, the interstices between punctures narrower than the diameter of individual punctures and lightly covered with small punctures in interstices, with their interstices somewhat wrinkled.</p><p>Metasternum twice as long as mesosternum; prothoracic legs shortest, mesothoracic legs slightly longer, metathoracic legs longest.</p><p>Ventral surface of abdomen with five segments, segment 1 longest, segments 2–4 gradually shortened, apical segment slightly longer than segment 4, three lobes.</p><p>Aedeagus slender, rounded laterally, basally widened, with triangular apex, distinctly pointed. In lateral view moderately bent.</p></tp:treatment-sec><tp:treatment-sec sec-type="Differential diagnosis" id="SECID0EKEBG"><title>Differential diagnosis.</title><p>This species can be distinguished from other species by blackish green pronotum, yellow stripes of elytra and large punctures on elytra.</p></tp:treatment-sec><tp:treatment-sec sec-type="distribution" id="SECID0EPEBG"><title>Distribution.</title><p>China: Xizang.</p></tp:treatment-sec><tp:treatment-sec sec-type="host" id="SECID0EUEBG"><title>Host plant.</title><p><italic><tp:taxon-name><tp:taxon-name-part taxon-name-part-type="genus" reg="Rheum">Rheum</tp:taxon-name-part></tp:taxon-name></italic> sp.</p><fig id="F8" position="float" orientation="portrait"><object-id xmlns:xlink="http://www.w3.org/1999/xlink" content-type="doi" xlink:type="simple">10.3897/zookeys.1132.89858.figure8</object-id><object-id xmlns:xlink="http://www.w3.org/1999/xlink" content-type="arpha" xlink:type="simple">1BF813DA-6538-5728-B76C-DEBD8F787823</object-id><label>Figure 8.</label><caption><p><tp:taxon-name><tp:taxon-name-part taxon-name-part-type="genus" reg="Sphenoraia">Sphenoraia</tp:taxon-name-part> (<tp:taxon-name-part taxon-name-part-type="subgenus" reg="Sphenoraioides">Sphenoraioides</tp:taxon-name-part>) <tp:taxon-name-part taxon-name-part-type="species" reg="punctipennis">punctipennis</tp:taxon-name-part></tp:taxon-name><bold>A–C</bold> habitus <bold>D–F</bold> aedeagus <bold>A, D</bold> dorsal views <bold>B, E</bold> ventral views <bold>C, F</bold> lateral views. Scale bars: 1 mm (<bold>A–C</bold>); 0.5 mm (<bold>D–F</bold>).</p></caption><graphic xmlns:xlink="http://www.w3.org/1999/xlink" xlink:href="zookeys-1132-051_article-89858__-g008.jpg" position="float" orientation="portrait" xlink:type="simple" id="oo_774361.jpg"><uri content-type="original_file" xlink:type="simple">https://binary.pensoft.net/fig/774361</uri></graphic></fig></tp:treatment-sec><ref-list><ref id="B19"><mixed-citation xmlns:xlink="http://www.w3.org/1999/xlink" xlink:type="simple"><person-group><name name-style="western"><surname>Wang</surname><given-names>H-J</given-names></name><name name-style="western"><surname>Li</surname><given-names>W-Z</given-names></name><name name-style="western"><surname>Yang</surname><given-names>X-K</given-names></name></person-group> (<year>2000</year>) Study on the genus <italic><tp:taxon-name><tp:taxon-name-part taxon-name-part-type="genus">Sphenoraia</tp:taxon-name-part></tp:taxon-name></italic> Clark (<tp:taxon-name><tp:taxon-name-part taxon-name-part-type="order">Coleoptera</tp:taxon-name-part></tp:taxon-name>: <tp:taxon-name><tp:taxon-name-part taxon-name-part-type="family">Chrysomelidae</tp:taxon-name-part></tp:taxon-name>: <tp:taxon-name><tp:taxon-name-part taxon-name-part-type="subfamily">Galerucinae</tp:taxon-name-part></tp:taxon-name>) from China. China Agriculture Press, Beijing, 117–121.</mixed-citation></ref></ref-list></tp:taxon-treatment>
