# Supplementary material for: ﻿Revision of Sphenoraia Clark, 1865 (Coleoptera, Chrysomelidae, Galerucinae) from China, with descriptions of two new species
Source: Zookeys. 2022 Nov 25;1132:51–83. doi: 10.3897/zookeys.1132.89858 (PMC9836711; doi:10.3897/zookeys.1132.89858)
Supplement: XML Treatment for Sphenoraia (Sphenoraioides) yajiangensis [file zookeys.1132.89858-treatment11.xml]

<!DOCTYPE tp:taxon-treatment
  PUBLIC "-//TaxonX//DTD Taxonomic Treatment Publishing DTD v0 20100105//EN" "tax-treatment-NSO.dtd">
<tp:taxon-treatment xmlns:tp="http://www.plazi.org/taxpub"><tp:treatment-meta><kwd-group><label>Taxon classification</label><kwd>
                <named-content content-type="kingdom">Animalia</named-content>
              </kwd><kwd>
                <named-content content-type="order">Coleoptera</named-content>
              </kwd><kwd>
                <named-content content-type="family">Chrysomelidae</named-content>
              </kwd></kwd-group><mixed-citation publication-type="journal"><person-group><name><surname>Feng</surname><given-names>Chuan</given-names></name><name><surname>Yang</surname><given-names>Xing-Ke</given-names></name><name><surname>Li</surname><given-names>Zhi-Qiang</given-names></name><name><surname>Liu</surname><given-names>Yang</given-names></name></person-group><article-title>﻿Revision of <italic><tp:taxon-name><tp:taxon-name-part taxon-name-part-type="genus" reg="Sphenoraia">Sphenoraia</tp:taxon-name-part></tp:taxon-name></italic> Clark, 1865 (<tp:taxon-name><tp:taxon-name-part taxon-name-part-type="order">Coleoptera</tp:taxon-name-part></tp:taxon-name>, <tp:taxon-name><tp:taxon-name-part taxon-name-part-type="family">Chrysomelidae</tp:taxon-name-part></tp:taxon-name>, <tp:taxon-name><tp:taxon-name-part taxon-name-part-type="subfamily">Galerucinae</tp:taxon-name-part></tp:taxon-name>) from China, with descriptions of two new species</article-title><source>Zookeys</source><day>25</day><month>11</month><year>2022</year><volume>1132</volume><fpage>51</fpage><lpage>83</lpage><pub-id pub-id-type="doi">10.3897/zookeys.1132.89858</pub-id></mixed-citation></tp:treatment-meta><tp:nomenclature><label>﻿</label><tp:taxon-name><object-id xmlns:xlink="http://www.w3.org/1999/xlink" content-type="arpha" xlink:type="simple">BE4EDFF4-6C3C-5CE7-BA82-8A4BE28FAA2B</object-id><tp:taxon-name-part taxon-name-part-type="genus" reg="Sphenoraia">Sphenoraia</tp:taxon-name-part> (<tp:taxon-name-part taxon-name-part-type="subgenus" reg="Sphenoraioides">Sphenoraioides</tp:taxon-name-part>) <tp:taxon-name-part taxon-name-part-type="species" reg="yajiangensis">yajiangensis</tp:taxon-name-part></tp:taxon-name><tp:taxon-authority>Jiang, 1992</tp:taxon-authority><xref ref-type="fig" rid="F10">Fig. 10A–F</xref><tp:nomenclature-citation-list><tp:nomenclature-citation><tp:taxon-name>
                  <tp:taxon-name-part taxon-name-part-type="genus" reg="Sphenoraia">Sphenoraia</tp:taxon-name-part>
                  <tp:taxon-name-part taxon-name-part-type="species" reg="yajiangensis">yajiangensis</tp:taxon-name-part>
                </tp:taxon-name><comment>Jiang, 1992: 667.</comment></tp:nomenclature-citation><tp:nomenclature-citation><tp:taxon-name><tp:taxon-name-part taxon-name-part-type="genus" reg="Sphenoraia">Sphenoraia</tp:taxon-name-part> (<tp:taxon-name-part taxon-name-part-type="subgenus" reg="Sphenoraioides">Sphenoraioides</tp:taxon-name-part>) <tp:taxon-name-part taxon-name-part-type="species" reg="yajiangensis">yajiangensis</tp:taxon-name-part></tp:taxon-name><comment>: <xref ref-type="bibr" rid="B19">Wang et al. 2000</xref>: 118.</comment></tp:nomenclature-citation></tp:nomenclature-citation-list></tp:nomenclature><tp:treatment-sec sec-type="material" id="SECID0EUQBG"><title>Type specimens examined.</title><p><bold><italic>Holotype</italic></bold>: ♂, China, SiChuan Province, YaJiang; 3600 m; 26 Aug. 1982; Shuyong Wang leg.; <named-content xmlns:xlink="http://www.w3.org/1999/xlink" content-type="dwc:institutional_code" xlink:title="Institute of Zoology, Chinese Academy of Sciences, Beijing, China" xlink:href="http://grbio.org/institution/institute-zoology-chinese-academy-sciences" xlink:type="simple">IZAS</named-content>. <bold><italic>Paratypes</italic></bold>: 3♂♂1♀, same information as holotype. <bold><italic>Allotype</italic></bold>: 1♀, same information as holotype.</p></tp:treatment-sec><tp:treatment-sec sec-type="description" id="SECID0EKRBG"><title>Description.</title><p><bold>Male.</bold> Length 5.8–6.2 mm, width 3.6–4.0 mm.</p><p>Head, antennae, and legs brown, pronotum, scutellum and elytra blackish green, ventral surface of body black, elytral epipleuron from base to apical 1/3 and apex of each abdominal segment yellow.</p><p>Vertex finely and sparsely covered with punctures; frontal tubercles distinctly raised, separated from each other by a deep furrow; antennae short, robust, extended to the middle of elytra; antennomeres 1–3 thin, shiny; antennomeres 4–11 wide and flat, with short hairs, antennomere 4 approximately twice as long as wide; antennomeres 5–10, each approximately 1.5 × as long as wide; antennomere 2 shortest, antennomere 3 slightly longer than 2, 1.2 × as long as second; antennomere 4 longest, 1.7 × as long as antennomeres 2 and 3 combined; antennomeres 5–10 gradually shortened, shorter than 4; antennomere 11 slightly longer than 10, pointed.</p><p>Pronotum approximately twice as wide as long, with rounded lateral margins, disc slightly convex, sparsely covered in middle with small punctures with large punctures on other parts. The interstices between punctures equal to the diameter of individual punctures and lightly covered with small punctures in interstices.</p><p>Scutellum triangular, with rounded apex, covered with small punctures at base.</p><p>Bases of both elytra wider than pronotum, gradually widen posteriorly and rounded at apex; dorsal surface slightly convex, irregularly covered with large and deep punctures, the interstices between punctures equal to the diameter of individual punctures and lightly covered with small punctures in interstices.</p><p>Metasternum twice as long as mesosternum; prothoracic legs shortest, mesothoracic legs slightly longer, metathoracic legs longest.</p><p>Ventral surface of abdomen with five segments, segment 1 longest, segments 2–4 gradually shortened, apical segment slightly longer than segment 4, three lobes.</p><p>Aedeagus slender, parallel-sided, basally widened, apex narrowly pointed; in lateral view moderately bent.</p><p><bold>Female</bold>. Length 5.8–6.3 mm, width 3.5–3.9 mm.</p><p>Antennal antennomeres 4–11 thin, antennomere 2 shortest, antennomere 3 slightly longer than 2, 1.5 × as long as second; antennomere 4 longest, 1.2 × as long as antennomeres 2 and 3 combined; apical sternite flatted.</p></tp:treatment-sec><tp:treatment-sec sec-type="Differential diagnosis" id="SECID0E6RBG"><title>Differential diagnosis.</title><p>This species can be distinguished from other species by blackish green pronotum and elytra.</p></tp:treatment-sec><tp:treatment-sec sec-type="distribution" id="SECID0EESBG"><title>Distribution.</title><p>China: Sichuan.</p></tp:treatment-sec><tp:treatment-sec sec-type="host" id="SECID0EJSBG"><title>Host plant.</title><p><tp:taxon-name><tp:taxon-name-part taxon-name-part-type="family">Berberidaceae</tp:taxon-name-part></tp:taxon-name>.</p><fig id="F10" position="float" orientation="portrait"><object-id xmlns:xlink="http://www.w3.org/1999/xlink" content-type="doi" xlink:type="simple">10.3897/zookeys.1132.89858.figure10</object-id><object-id xmlns:xlink="http://www.w3.org/1999/xlink" content-type="arpha" xlink:type="simple">54679C7E-FE32-5151-BD69-F7A28CBFAF4E</object-id><label>Figure 10.</label><caption><p><tp:taxon-name><tp:taxon-name-part taxon-name-part-type="genus" reg="Sphenoraia">Sphenoraia</tp:taxon-name-part> (<tp:taxon-name-part taxon-name-part-type="subgenus" reg="Sphenoraioides">Sphenoraioides</tp:taxon-name-part>) <tp:taxon-name-part taxon-name-part-type="species" reg="yajiangensis">yajiangensis</tp:taxon-name-part></tp:taxon-name><bold>A–C</bold> habitus <bold>D–F</bold> aedeagus <bold>A, D</bold> dorsal views <bold>B, E</bold> ventral views <bold>C, F</bold> lateral views. Scale bars: 1 mm (<bold>A–C</bold>); 0.5 mm (<bold>D–F</bold>).</p></caption><graphic xmlns:xlink="http://www.w3.org/1999/xlink" xlink:href="zookeys-1132-051_article-89858__-g010.jpg" position="float" orientation="portrait" xlink:type="simple" id="oo_774363.jpg"><uri content-type="original_file" xlink:type="simple">https://binary.pensoft.net/fig/774363</uri></graphic></fig></tp:treatment-sec><ref-list><ref id="B19"><mixed-citation xmlns:xlink="http://www.w3.org/1999/xlink" xlink:type="simple"><person-group><name name-style="western"><surname>Wang</surname><given-names>H-J</given-names></name><name name-style="western"><surname>Li</surname><given-names>W-Z</given-names></name><name name-style="western"><surname>Yang</surname><given-names>X-K</given-names></name></person-group> (<year>2000</year>) Study on the genus <italic><tp:taxon-name><tp:taxon-name-part taxon-name-part-type="genus">Sphenoraia</tp:taxon-name-part></tp:taxon-name></italic> Clark (<tp:taxon-name><tp:taxon-name-part taxon-name-part-type="order">Coleoptera</tp:taxon-name-part></tp:taxon-name>: <tp:taxon-name><tp:taxon-name-part taxon-name-part-type="family">Chrysomelidae</tp:taxon-name-part></tp:taxon-name>: <tp:taxon-name><tp:taxon-name-part taxon-name-part-type="subfamily">Galerucinae</tp:taxon-name-part></tp:taxon-name>) from China. China Agriculture Press, Beijing, 117–121.</mixed-citation></ref></ref-list></tp:taxon-treatment>
