# Supplementary material for: ﻿Revision of Sphenoraia Clark, 1865 (Coleoptera, Chrysomelidae, Galerucinae) from China, with descriptions of two new species
Source: Zookeys. 2022 Nov 25;1132:51–83. doi: 10.3897/zookeys.1132.89858 (PMC9836711; doi:10.3897/zookeys.1132.89858)
Supplement: XML Treatment for Sphenoraia (Sphenoraia) decemmaculata [file zookeys.1132.89858-treatment12.xml]

<!DOCTYPE tp:taxon-treatment
  PUBLIC "-//TaxonX//DTD Taxonomic Treatment Publishing DTD v0 20100105//EN" "tax-treatment-NSO.dtd">
<tp:taxon-treatment xmlns:tp="http://www.plazi.org/taxpub"><tp:treatment-meta><kwd-group><label>Taxon classification</label><kwd>
                <named-content content-type="kingdom">Animalia</named-content>
              </kwd><kwd>
                <named-content content-type="order">Coleoptera</named-content>
              </kwd><kwd>
                <named-content content-type="family">Chrysomelidae</named-content>
              </kwd></kwd-group><mixed-citation publication-type="journal"><person-group><name><surname>Feng</surname><given-names>Chuan</given-names></name><name><surname>Yang</surname><given-names>Xing-Ke</given-names></name><name><surname>Li</surname><given-names>Zhi-Qiang</given-names></name><name><surname>Liu</surname><given-names>Yang</given-names></name></person-group><article-title>﻿Revision of <italic><tp:taxon-name><tp:taxon-name-part taxon-name-part-type="genus" reg="Sphenoraia">Sphenoraia</tp:taxon-name-part></tp:taxon-name></italic> Clark, 1865 (<tp:taxon-name><tp:taxon-name-part taxon-name-part-type="order">Coleoptera</tp:taxon-name-part></tp:taxon-name>, <tp:taxon-name><tp:taxon-name-part taxon-name-part-type="family">Chrysomelidae</tp:taxon-name-part></tp:taxon-name>, <tp:taxon-name><tp:taxon-name-part taxon-name-part-type="subfamily">Galerucinae</tp:taxon-name-part></tp:taxon-name>) from China, with descriptions of two new species</article-title><source>Zookeys</source><day>25</day><month>11</month><year>2022</year><volume>1132</volume><fpage>51</fpage><lpage>83</lpage><pub-id pub-id-type="doi">10.3897/zookeys.1132.89858</pub-id></mixed-citation></tp:treatment-meta><tp:nomenclature><label>﻿</label><tp:taxon-name><object-id xmlns:xlink="http://www.w3.org/1999/xlink" content-type="arpha" xlink:type="simple">7DEFAC93-B5EB-58F3-8441-1B4B3EECCA03</object-id><tp:taxon-name-part taxon-name-part-type="genus" reg="Sphenoraia">Sphenoraia</tp:taxon-name-part> (<tp:taxon-name-part taxon-name-part-type="subgenus" reg="Sphenoraia">Sphenoraia</tp:taxon-name-part>) <tp:taxon-name-part taxon-name-part-type="species" reg="decemmaculata">decemmaculata</tp:taxon-name-part><object-id xmlns:xlink="http://www.w3.org/1999/xlink" content-type="zoobank" xlink:type="simple">https://zoobank.org/9C8B84E5-C6E1-4FE1-91EF-A1D4304CAEA3</object-id></tp:taxon-name><tp:taxon-status xmlns:xlink="http://www.w3.org/1999/xlink" xlink:type="simple">sp. nov.</tp:taxon-status><xref ref-type="fig" rid="F11">Fig. 11A–F</xref></tp:nomenclature><tp:treatment-sec sec-type="material" id="SECID0EMVBG"><title>Type specimens examined.</title><p><bold><italic>Holotype</italic></bold>: ♂, China, Yunnan Province, E’shan; Aug. 1980; <named-content xmlns:xlink="http://www.w3.org/1999/xlink" content-type="dwc:institutional_code" xlink:title="Institute of Zoology, Chinese Academy of Sciences, Beijing, China" xlink:href="http://grbio.org/institution/institute-zoology-chinese-academy-sciences" xlink:type="simple">IZAS</named-content>. <bold><italic>Paratype</italic></bold>: 1♀, China, Sichuan Province, Guichang, liusuo; 10 Jun. 1961; Dingxi Lao leg.; <named-content xmlns:xlink="http://www.w3.org/1999/xlink" content-type="dwc:institutional_code" xlink:title="Institute of Zoology, Chinese Academy of Sciences, Beijing, China" xlink:href="http://grbio.org/institution/institute-zoology-chinese-academy-sciences" xlink:type="simple">IZAS</named-content>.</p></tp:treatment-sec><tp:treatment-sec sec-type="description" id="SECID0EEWBG"><title>Description.</title><p><bold>Male.</bold> Length 6.2 mm, width 4.5 mm.</p><p>Head and pronotum yellowish brown, antennae, scutellum, ventral surface of body and legs black, elytra yellow, each with five black spots, basal and middle areas of each elytron with one pair of spots, subapical area with one spot.</p><p>Vertex finely and sparsely covered with punctures; frontal tubercles distinctly raised, separated from each other by a deep furrow; antennae slender, extended to the middle of the elytra; antennomeres 1–3 thin, shiny; antennomeres 4–11 with short hair, antennomere 4 approximately twice as long as wide; antennomeres 5–10, each approximately 1.6 × as long as wide; antennomere 2 shortest, antennomere 3 slightly longer than 2, 1.5 × as long as second; antennomere 4 longest, 1.2 × as long as antennomeres 2 and 3 combined; antennomeres 5–10 gradually shortened, shorter than 4; antennomere 11 slightly longer than 10, pointed.</p><p>Pronotum approximately twice as wide as long, with lateral margins straight and parallel, anterior angle thickened, protruding forwards, disc slightly convex and sparsely covered with small punctures.</p><p>Scutellum triangular, sparsely covered with small punctures.</p><p>Bases of both elytra wider than pronotum, gradually widen posteriorly and rounded at apex; dorsal surface slightly convex and irregularly covered with large, deep punctures, the interstices between punctures slightly wider than the diameter of individual punctures.</p><p>Metasternum 2.5 × as long as mesosternum; prothoracic legs shortest, mesothoracic legs slightly longer, metathoracic legs longest.</p><p>Ventral surface of abdomen with 5 segments, segment 1 longest, segments 2–4 gradually shortened, apical segment slightly longer than segment 4, three lobes.</p><p>Aedeagus short and wide, parallel-sided, gradually widened apically and rounded at apex, basally widened; in lateral view strongly bent.</p><p><bold>Female.</bold> Length 6.3 mm, width 4.4 mm.</p><p>Antennae slender, antennomeres 4–11 thin, with short hairs, antennomere 2 shortest, antennomere 3 slightly longer than 2, 1.2 × as long as second; apical sternite flatted.</p></tp:treatment-sec><tp:treatment-sec sec-type="Differential diagnosis" id="SECID0EZWBG"><title>Differential diagnosis.</title><p>The new species closely resembles <tp:taxon-name><tp:taxon-name-part taxon-name-part-type="genus" reg="Sphenoraia">Sphenoraia</tp:taxon-name-part> (<tp:taxon-name-part taxon-name-part-type="subgenus" reg="Sphenoraioides">Sphenoraioides</tp:taxon-name-part>) <tp:taxon-name-part taxon-name-part-type="species" reg="anjiensis">anjiensis</tp:taxon-name-part></tp:taxon-name> but differs due to the black pronotum and yellow abdomen. In the new species the head and pronotum are brown, and each elytron has five black spots: the base and middle of each elytron with a pair of spots, the subapex with one spot. The aedeagus is short and wide, gradually widening apically and is rounded at the apex.</p></tp:treatment-sec><tp:treatment-sec sec-type="etymology" id="SECID0ENXBG"><title>Etymology.</title><p>Latin: <italic>deca</italic> = ten; <italic>macula</italic> = spot; referring to the ten black spots on the elytra.</p></tp:treatment-sec><tp:treatment-sec sec-type="distribution" id="SECID0EXXBG"><title>Distribution.</title><p>China: Sichuan, Yunnan.</p><fig id="F11" position="float" orientation="portrait"><object-id xmlns:xlink="http://www.w3.org/1999/xlink" content-type="doi" xlink:type="simple">10.3897/zookeys.1132.89858.figure11</object-id><object-id xmlns:xlink="http://www.w3.org/1999/xlink" content-type="arpha" xlink:type="simple">CB0DDA25-CF56-593F-B04F-94F81CCDD5F8</object-id><label>Figure 11.</label><caption><p><tp:taxon-name><tp:taxon-name-part taxon-name-part-type="genus" reg="Sphenoraia">Sphenoraia</tp:taxon-name-part> (<tp:taxon-name-part taxon-name-part-type="subgenus" reg="Sphenoraia">Sphenoraia</tp:taxon-name-part>) <tp:taxon-name-part taxon-name-part-type="species" reg="decemmaculata">decemmaculata</tp:taxon-name-part></tp:taxon-name> sp. nov. <bold>A–C</bold> habitus <bold>D–F</bold> aedeagus <bold>A, D</bold> dorsal views <bold>B, E</bold> ventral views <bold>C, F</bold> lateral views. Scale bars: 1 mm (<bold>A–C</bold>); 0.5 mm (<bold>D–F</bold>).</p></caption><graphic xmlns:xlink="http://www.w3.org/1999/xlink" xlink:href="zookeys-1132-051_article-89858__-g011.jpg" position="float" orientation="portrait" xlink:type="simple" id="oo_774364.jpg"><uri content-type="original_file" xlink:type="simple">https://binary.pensoft.net/fig/774364</uri></graphic></fig></tp:treatment-sec></tp:taxon-treatment>
