# Supplementary material for: ﻿Revision of Sphenoraia Clark, 1865 (Coleoptera, Chrysomelidae, Galerucinae) from China, with descriptions of two new species
Source: Zookeys. 2022 Nov 25;1132:51–83. doi: 10.3897/zookeys.1132.89858 (PMC9836711; doi:10.3897/zookeys.1132.89858)
Supplement: XML Treatment for Sphenoraia (Sphenoraioides) flavomarginata [file zookeys.1132.89858-treatment13.xml]

<!DOCTYPE tp:taxon-treatment
  PUBLIC "-//TaxonX//DTD Taxonomic Treatment Publishing DTD v0 20100105//EN" "tax-treatment-NSO.dtd">
<tp:taxon-treatment xmlns:tp="http://www.plazi.org/taxpub"><tp:treatment-meta><kwd-group><label>Taxon classification</label><kwd>
                <named-content content-type="kingdom">Animalia</named-content>
              </kwd><kwd>
                <named-content content-type="order">Coleoptera</named-content>
              </kwd><kwd>
                <named-content content-type="family">Chrysomelidae</named-content>
              </kwd></kwd-group><mixed-citation publication-type="journal"><person-group><name><surname>Feng</surname><given-names>Chuan</given-names></name><name><surname>Yang</surname><given-names>Xing-Ke</given-names></name><name><surname>Li</surname><given-names>Zhi-Qiang</given-names></name><name><surname>Liu</surname><given-names>Yang</given-names></name></person-group><article-title>﻿Revision of <italic><tp:taxon-name><tp:taxon-name-part taxon-name-part-type="genus" reg="Sphenoraia">Sphenoraia</tp:taxon-name-part></tp:taxon-name></italic> Clark, 1865 (<tp:taxon-name><tp:taxon-name-part taxon-name-part-type="order">Coleoptera</tp:taxon-name-part></tp:taxon-name>, <tp:taxon-name><tp:taxon-name-part taxon-name-part-type="family">Chrysomelidae</tp:taxon-name-part></tp:taxon-name>, <tp:taxon-name><tp:taxon-name-part taxon-name-part-type="subfamily">Galerucinae</tp:taxon-name-part></tp:taxon-name>) from China, with descriptions of two new species</article-title><source>Zookeys</source><day>25</day><month>11</month><year>2022</year><volume>1132</volume><fpage>51</fpage><lpage>83</lpage><pub-id pub-id-type="doi">10.3897/zookeys.1132.89858</pub-id></mixed-citation></tp:treatment-meta><tp:nomenclature><label>﻿</label><tp:taxon-name><object-id xmlns:xlink="http://www.w3.org/1999/xlink" content-type="arpha" xlink:type="simple">E0DC6051-8427-5465-8671-8FF4980E15B8</object-id><tp:taxon-name-part taxon-name-part-type="genus" reg="Sphenoraia">Sphenoraia</tp:taxon-name-part> (<tp:taxon-name-part taxon-name-part-type="subgenus" reg="Sphenoraioides">Sphenoraioides</tp:taxon-name-part>) <tp:taxon-name-part taxon-name-part-type="species" reg="flavomarginata">flavomarginata</tp:taxon-name-part><object-id xmlns:xlink="http://www.w3.org/1999/xlink" content-type="zoobank" xlink:type="simple">https://zoobank.org/C0361BA0-9E50-42DB-8005-50EA1087710A</object-id></tp:taxon-name><tp:taxon-status xmlns:xlink="http://www.w3.org/1999/xlink" xlink:type="simple">sp. nov.</tp:taxon-status><xref ref-type="fig" rid="F12">Fig. 12A–F</xref></tp:nomenclature><tp:treatment-sec sec-type="material" id="SECID0EU1BG"><title>Type specimens examined.</title><p><bold><italic>Holotype</italic></bold>: ♂, China, Sichuan Province, Kangding, liuba; 3700 m; Sep. 1982; S.Y. Wang leg.; <named-content xmlns:xlink="http://www.w3.org/1999/xlink" content-type="dwc:institutional_code" xlink:title="Institute of Zoology, Chinese Academy of Sciences, Beijing, China" xlink:href="http://grbio.org/institution/institute-zoology-chinese-academy-sciences" xlink:type="simple">IZAS</named-content>. <bold><italic>Paratype</italic></bold>: 3♀♀, same data as holotype.</p></tp:treatment-sec><tp:treatment-sec sec-type="description" id="SECID0EH2BG"><title>Description.</title><p><bold>Male.</bold> Length: 5.5–6.0 mm, width: 2.8–3.5 mm.</p><p>Antennae, ventral surface of the body, and legs brown. Head, pronotum, scutellum, and elytra blackish green, apical area of each segment of the abdomen yellow, elytra with yellow stripes along the basal margin, extending along the elytral epipleuron from the base to the apical 1/3, with one transverse yellow stripe at subapex.</p><p>Vertex finely and sparsely covered with punctures; frontal tubercles distinctly raised, separated from each other by a deep furrow; antennae short, robust, extend to the middle of the elytra; antennomeres 1–3 thin, shiny; antennomeres 4–11 wide and flat, with short hairs, antennomere 4 approximately 3 × as long as wide; antennomeres 5–10, each approximately 2 × as long as wide; antennomere 2 shortest, antennomere 3 slightly longer than 2, 1.2 × as long as second; antennomere 4 longest, 1.5 × as long as antennomeres 2 and 3 combined; antennomeres 5–10 gradually shortened, shorter than 4; antennomere 11 slightly longer than 10, pointed.</p><p>Pronotum approximately twice as wide as long, with rounded lateral margins; disc slightly convex, sparsely covered with small punctures in the middle with large punctures on other parts of pronotum. The interstices of punctures equal to diameter of punctures slightly, covered with small punctures.</p><p>Scutellum triangular, with rounded apex, covered with small punctures and short hairs.</p><p>Bases of both elytra wider than pronotum, gradually widen posteriorly and rounded at apex; dorsal surface slightly convex, irregularly covered with large and deep punctures, the interstices between punctures equal to the diameter of individual punctures and lightly covered with small punctures in interstices.</p><p>Metasternum twice as long as mesosternum; prothoracic legs shortest, mesothoracic legs slightly longer, metathoracic legs longest.</p><p>Ventral surface of abdomen with 5 segments, segment 1 longest, segments 2–4 gradually shortened, apical segment slightly longer than segment 4, three lobes.</p><p>Aedeagus slender, parallel-sided, basally widened, apex narrowly pointed; in lateral view moderately bent.</p><p><bold>Female.</bold> Length: 5.4–6.0 mm, width: 2.9–3.6 mm.</p><p>Antennae slender, antennomeres 4–11 thin, antennomere 2 shortest, antennomere 3 slightly longer than 2, 1.2 × as long as second; apical sternite flatted.</p></tp:treatment-sec><tp:treatment-sec sec-type="Differential diagnosis" id="SECID0E32BG"><title>Differential diagnosis.</title><p>The new species closely resembles <tp:taxon-name><tp:taxon-name-part taxon-name-part-type="genus" reg="Sphenoraia">Sphenoraia</tp:taxon-name-part> (<tp:taxon-name-part taxon-name-part-type="subgenus" reg="Sphenoraioides">Sphenoraioides</tp:taxon-name-part>) <tp:taxon-name-part taxon-name-part-type="species" reg="yajiangensis">yajiangensis</tp:taxon-name-part></tp:taxon-name>. However, the new species has a different pattern in the arrangement of the yellow stripes, with one transverse yellow stripe present at the subapex of the elytra, and the pronotum has sparse punctures. The aedeagus is slender, and its apex narrowly pointed.</p></tp:treatment-sec><tp:treatment-sec sec-type="etymology" id="SECID0EQ3BG"><title>Etymology.</title><p>Latin: <italic>flava</italic> = yellow; <italic>margin</italic> = margin; referring to each elytron with a yellow margin.</p></tp:treatment-sec><tp:treatment-sec sec-type="distribution" id="SECID0E13BG"><title>Distribution.</title><p>China: Sichuan.</p><fig id="F12" position="float" orientation="portrait"><object-id xmlns:xlink="http://www.w3.org/1999/xlink" content-type="doi" xlink:type="simple">10.3897/zookeys.1132.89858.figure12</object-id><object-id xmlns:xlink="http://www.w3.org/1999/xlink" content-type="arpha" xlink:type="simple">F4A98B98-1C2E-522D-8532-6D50E90544DD</object-id><label>Figure 12.</label><caption><p><tp:taxon-name><tp:taxon-name-part taxon-name-part-type="genus" reg="Sphenoraia">Sphenoraia</tp:taxon-name-part> (<tp:taxon-name-part taxon-name-part-type="subgenus" reg="Sphenoraioides">Sphenoraioides</tp:taxon-name-part>) <tp:taxon-name-part taxon-name-part-type="species" reg="flavomarginata">flavomarginata</tp:taxon-name-part></tp:taxon-name> sp. nov. <bold>A–C</bold> habitus <bold>D–F</bold> aedeagus <bold>A, D</bold> dorsal views <bold>B, E</bold> ventral views <bold>C, F</bold> lateral views. Scale bars: 1 mm (<bold>A–C</bold>); 0.5 mm (<bold>D–F</bold>).</p></caption><graphic xmlns:xlink="http://www.w3.org/1999/xlink" xlink:href="zookeys-1132-051_article-89858__-g012.jpg" position="float" orientation="portrait" xlink:type="simple" id="oo_774365.jpg"><uri content-type="original_file" xlink:type="simple">https://binary.pensoft.net/fig/774365</uri></graphic></fig></tp:treatment-sec></tp:taxon-treatment>
