# Supplementary material for: ﻿Revision of Sphenoraia Clark, 1865 (Coleoptera, Chrysomelidae, Galerucinae) from China, with descriptions of two new species
Source: Zookeys. 2022 Nov 25;1132:51–83. doi: 10.3897/zookeys.1132.89858 (PMC9836711; doi:10.3897/zookeys.1132.89858)
Supplement: XML Treatment for Gallerucida cupreata [file zookeys.1132.89858-treatment14.xml]

<!DOCTYPE tp:taxon-treatment
  PUBLIC "-//TaxonX//DTD Taxonomic Treatment Publishing DTD v0 20100105//EN" "tax-treatment-NSO.dtd">
<tp:taxon-treatment xmlns:tp="http://www.plazi.org/taxpub"><tp:treatment-meta><kwd-group><label>Taxon classification</label><kwd>
                <named-content content-type="kingdom">Animalia</named-content>
              </kwd><kwd>
                <named-content content-type="order">Coleoptera</named-content>
              </kwd><kwd>
                <named-content content-type="family">Chrysomelidae</named-content>
              </kwd></kwd-group><mixed-citation publication-type="journal"><person-group><name><surname>Feng</surname><given-names>Chuan</given-names></name><name><surname>Yang</surname><given-names>Xing-Ke</given-names></name><name><surname>Li</surname><given-names>Zhi-Qiang</given-names></name><name><surname>Liu</surname><given-names>Yang</given-names></name></person-group><article-title>﻿Revision of <italic><tp:taxon-name><tp:taxon-name-part taxon-name-part-type="genus" reg="Sphenoraia">Sphenoraia</tp:taxon-name-part></tp:taxon-name></italic> Clark, 1865 (<tp:taxon-name><tp:taxon-name-part taxon-name-part-type="order">Coleoptera</tp:taxon-name-part></tp:taxon-name>, <tp:taxon-name><tp:taxon-name-part taxon-name-part-type="family">Chrysomelidae</tp:taxon-name-part></tp:taxon-name>, <tp:taxon-name><tp:taxon-name-part taxon-name-part-type="subfamily">Galerucinae</tp:taxon-name-part></tp:taxon-name>) from China, with descriptions of two new species</article-title><source>Zookeys</source><day>25</day><month>11</month><year>2022</year><volume>1132</volume><fpage>51</fpage><lpage>83</lpage><pub-id pub-id-type="doi">10.3897/zookeys.1132.89858</pub-id></mixed-citation></tp:treatment-meta><tp:nomenclature><label>﻿</label><tp:taxon-name>
              <object-id xmlns:xlink="http://www.w3.org/1999/xlink" content-type="arpha" xlink:type="simple">18F13FD4-D3F1-56E3-9859-857E7C374A0A</object-id>
              <tp:taxon-name-part taxon-name-part-type="genus" reg="Gallerucida">Gallerucida</tp:taxon-name-part>
              <tp:taxon-name-part taxon-name-part-type="species" reg="cupreata">cupreata</tp:taxon-name-part>
            </tp:taxon-name><tp:taxon-authority>(Jacoby, 1890)</tp:taxon-authority><tp:taxon-status xmlns:xlink="http://www.w3.org/1999/xlink" xlink:type="simple">comb. nov.</tp:taxon-status><xref ref-type="fig" rid="F13">Fig. 13 A–C</xref><tp:nomenclature-citation-list><tp:nomenclature-citation><tp:taxon-name>
                  <tp:taxon-name-part taxon-name-part-type="genus" reg="Sphenoraia">Sphenoraia</tp:taxon-name-part>
                  <tp:taxon-name-part taxon-name-part-type="species" reg="cupreata">cupreata</tp:taxon-name-part>
                </tp:taxon-name><comment>Jacoby, 1890, 23: 193.</comment></tp:nomenclature-citation></tp:nomenclature-citation-list></tp:nomenclature><tp:treatment-sec sec-type="Type specimen examined" id="SECID0EAAAI"><title>Type specimen examined.</title><p>Chang Yang, A. E. Pratt Coll., June 1888; 1<sup>st</sup> Jacoby Coll.; Type 18239; <italic><tp:taxon-name><tp:taxon-name-part taxon-name-part-type="genus" reg="Sphenoraia">S.</tp:taxon-name-part><tp:taxon-name-part taxon-name-part-type="species" reg="cupreata">cupreata</tp:taxon-name-part></tp:taxon-name></italic> Jac.</p></tp:treatment-sec><tp:treatment-sec sec-type="description" id="SECID0ETAAI"><title>Description.</title><p><bold>Male.</bold> Length 4.4 mm, width 3.2 mm</p><p>Head, pronotum, elytra, and scutellum green, antennae and legs brown, ventral surface of body yellowish brown.</p><p>Vertex finely and sparsely covered with punctures; frontal tubercle distinctly raised, separated from each other by a deep furrow; antennae short, robust, extended to the middle of elytra; antennomeres 1–3 thin, shiny; antennomeres 4–11 wide and flat, with short hairs, antennomeres 2 and 3 shortest, antennomere 3 similar in length and shape to antennomere 2, antennomere 4 longest, 1.2 × as long as antennomeres 2 and 3 combined; antennomeres 5–10 differ in length, shorter than 4; antennomere 11 slightly longer than 10, pointed.</p><p>Pronotum approximately 2.5 × as wide as long, with rounded lateral margins; disc sparsely covered with punctures, with a lateral pair of shallow impressions.</p><p>Scutellum triangular, covered with small punctures.</p><p>Bases of both elytra wider than pronotum, gradually widen posteriorly and rounded at apex; dorsal surface slightly convex, irregularly covered with large and deep punctures, the interstices between punctures slightly wider than the diameter of individual punctures and covered with small punctures.</p><p>Metasternum 2.5 × as long as mesosternum, Anterior metasternal process extending beyond the front edge of the meso-coxal cavities; prothoracic legs shortest, mesothoracic legs slightly longer, metathoracic legs longest.</p><p>Ventral surface of abdomen with five segments, segment 1 longest, segments 2–4 gradually shortened, apical segment equal in length to segment 1, with three lobes.</p></tp:treatment-sec><tp:treatment-sec sec-type="notes" id="SECID0ECBAI"><title>Notes.</title><p>According to the characteristics of the cylindrical process of the metasternum, <tp:taxon-name><tp:taxon-name-part taxon-name-part-type="genus" reg="Sphenoraia">Sphenoraia</tp:taxon-name-part> (<tp:taxon-name-part taxon-name-part-type="subgenus" reg="Sphenoraia">Sphenoraia</tp:taxon-name-part>) <tp:taxon-name-part taxon-name-part-type="species" reg="cupreata">cupreata</tp:taxon-name-part></tp:taxon-name> is transferred from <italic><tp:taxon-name><tp:taxon-name-part taxon-name-part-type="genus" reg="Sphenoraia">Sphenoraia</tp:taxon-name-part></tp:taxon-name></italic> to <italic><tp:taxon-name><tp:taxon-name-part taxon-name-part-type="genus" reg="Gallerucida">Gallerucida</tp:taxon-name-part></tp:taxon-name></italic>.</p></tp:treatment-sec><tp:treatment-sec sec-type="distribution" id="SECID0EECAI"><title>Distribution.</title><p>China: Hubei.</p><fig id="F13" position="float" orientation="portrait"><object-id xmlns:xlink="http://www.w3.org/1999/xlink" content-type="doi" xlink:type="simple">10.3897/zookeys.1132.89858.figure13</object-id><object-id xmlns:xlink="http://www.w3.org/1999/xlink" content-type="arpha" xlink:type="simple">C4096010-71E0-5E12-9DC4-0F40557C5A0C</object-id><label>Figure 13.</label><caption><p><italic><tp:taxon-name><tp:taxon-name-part taxon-name-part-type="genus" reg="Gallerucida">Gallerucida</tp:taxon-name-part><tp:taxon-name-part taxon-name-part-type="species" reg="cupreata">cupreata</tp:taxon-name-part></tp:taxon-name></italic>. comb. nov. <bold>A–C</bold> habitus <bold>A</bold> dorsal view <bold>B</bold> ventral view <bold>C</bold> lateral view. Scale bars: 2 mm.</p></caption><graphic xmlns:xlink="http://www.w3.org/1999/xlink" xlink:href="zookeys-1132-051_article-89858__-g013.jpg" position="float" orientation="portrait" xlink:type="simple" id="oo_774366.jpg"><uri content-type="original_file" xlink:type="simple">https://binary.pensoft.net/fig/774366</uri></graphic></fig></tp:treatment-sec></tp:taxon-treatment>
