# Supplementary material for: ﻿Revision of Sphenoraia Clark, 1865 (Coleoptera, Chrysomelidae, Galerucinae) from China, with descriptions of two new species
Source: Zookeys. 2022 Nov 25;1132:51–83. doi: 10.3897/zookeys.1132.89858 (PMC9836711; doi:10.3897/zookeys.1132.89858)
Supplement: XML Treatment for Gallerucida nigra [file zookeys.1132.89858-treatment15.xml]

<!DOCTYPE tp:taxon-treatment
  PUBLIC "-//TaxonX//DTD Taxonomic Treatment Publishing DTD v0 20100105//EN" "tax-treatment-NSO.dtd">
<tp:taxon-treatment xmlns:tp="http://www.plazi.org/taxpub"><tp:treatment-meta><kwd-group><label>Taxon classification</label><kwd>
                <named-content content-type="kingdom">Animalia</named-content>
              </kwd><kwd>
                <named-content content-type="order">Coleoptera</named-content>
              </kwd><kwd>
                <named-content content-type="family">Chrysomelidae</named-content>
              </kwd></kwd-group><mixed-citation publication-type="journal"><person-group><name><surname>Feng</surname><given-names>Chuan</given-names></name><name><surname>Yang</surname><given-names>Xing-Ke</given-names></name><name><surname>Li</surname><given-names>Zhi-Qiang</given-names></name><name><surname>Liu</surname><given-names>Yang</given-names></name></person-group><article-title>﻿Revision of <italic><tp:taxon-name><tp:taxon-name-part taxon-name-part-type="genus" reg="Sphenoraia">Sphenoraia</tp:taxon-name-part></tp:taxon-name></italic> Clark, 1865 (<tp:taxon-name><tp:taxon-name-part taxon-name-part-type="order">Coleoptera</tp:taxon-name-part></tp:taxon-name>, <tp:taxon-name><tp:taxon-name-part taxon-name-part-type="family">Chrysomelidae</tp:taxon-name-part></tp:taxon-name>, <tp:taxon-name><tp:taxon-name-part taxon-name-part-type="subfamily">Galerucinae</tp:taxon-name-part></tp:taxon-name>) from China, with descriptions of two new species</article-title><source>Zookeys</source><day>25</day><month>11</month><year>2022</year><volume>1132</volume><fpage>51</fpage><lpage>83</lpage><pub-id pub-id-type="doi">10.3897/zookeys.1132.89858</pub-id></mixed-citation></tp:treatment-meta><tp:nomenclature><label>﻿</label><tp:taxon-name>
              <object-id xmlns:xlink="http://www.w3.org/1999/xlink" content-type="arpha" xlink:type="simple">CA2A17C4-EC1E-5903-B3BA-FAD219A64A20</object-id>
              <tp:taxon-name-part taxon-name-part-type="genus" reg="Gallerucida">Gallerucida</tp:taxon-name-part>
              <tp:taxon-name-part taxon-name-part-type="species" reg="nigra">nigra</tp:taxon-name-part>
            </tp:taxon-name><tp:taxon-authority>(Wang, Li &amp; Yang, 2000)</tp:taxon-authority><tp:taxon-status xmlns:xlink="http://www.w3.org/1999/xlink" xlink:type="simple">comb. nov.</tp:taxon-status><xref ref-type="fig" rid="F14">Fig. 14A–C</xref><tp:nomenclature-citation-list><tp:nomenclature-citation><tp:taxon-name><tp:taxon-name-part taxon-name-part-type="genus" reg="Sphenoraia">Sphenoraia</tp:taxon-name-part> (<tp:taxon-name-part taxon-name-part-type="subgenus" reg="Sphenoraia">Sphenoraia</tp:taxon-name-part>) <tp:taxon-name-part taxon-name-part-type="species" reg="nigra">nigra</tp:taxon-name-part></tp:taxon-name><comment>Wang, Li &amp; Yang, 2000: 118.</comment></tp:nomenclature-citation></tp:nomenclature-citation-list></tp:nomenclature><tp:treatment-sec sec-type="material" id="SECID0EEFAI"><title>Type specimens examined.</title><p><bold><italic>Holotype</italic></bold>: ♀, China, Gansu Province, Dangchang; 1700–2300 m; 9 Jul. 1998; Shuyong Wang leg.; <named-content xmlns:xlink="http://www.w3.org/1999/xlink" content-type="dwc:institutional_code" xlink:title="Institute of Zoology, Chinese Academy of Sciences, Beijing, China" xlink:href="http://grbio.org/institution/institute-zoology-chinese-academy-sciences" xlink:type="simple">IZAS</named-content>. <bold><italic>Paratype</italic></bold>: 1♀, China, Gansu Province, Wen Country; 1400 m; 2 Jun. 1992; Hongjian Wang leg.; <named-content xmlns:xlink="http://www.w3.org/1999/xlink" content-type="dwc:institutional_code" xlink:title="Institute of Zoology, Chinese Academy of Sciences, Beijing, China" xlink:href="http://grbio.org/institution/institute-zoology-chinese-academy-sciences" xlink:type="simple">IZAS</named-content>. 1♀, China, Gansu Province, Zhouqu; 2350 m; 5 Jul. 1998; Jun Chen; <named-content xmlns:xlink="http://www.w3.org/1999/xlink" content-type="dwc:institutional_code" xlink:title="Institute of Zoology, Chinese Academy of Sciences, Beijing, China" xlink:href="http://grbio.org/institution/institute-zoology-chinese-academy-sciences" xlink:type="simple">IZAS</named-content>.</p></tp:treatment-sec><tp:treatment-sec sec-type="material" id="SECID0EBGAI"><title>Other specimens examined.</title><p>1♀, China, Henan, Baiyun Mountain; 1900 m; 23. Jul. 2002; Lijie Zhang leg.; <named-content xmlns:xlink="http://www.w3.org/1999/xlink" content-type="dwc:institutional_code" xlink:title="Institute of Zoology, Chinese Academy of Sciences, Beijing, China" xlink:href="http://grbio.org/institution/institute-zoology-chinese-academy-sciences" xlink:type="simple">IZAS</named-content>.</p></tp:treatment-sec><tp:treatment-sec sec-type="description" id="SECID0EMGAI"><title>Description.</title><p><bold>Female.</bold> Length: 6.6–6.8 mm, width: 4.0–4.5 mm.</p><p>Head, antennae, pronotum, scutellum, ventral surface of the body, and legs black, elytra brown; each elytron with eight black spots, basal and middle sections with one pair of spots, subapical area with three spots and apical area with one spot.</p><p>Vertex finely and sparsely covered with punctures; frontal tubercles distinctly raised, separated from each other by a deep furrow; antennae short, robust, extend to the middle of the elytra; antennomeres 1–3 thin, shiny; antennomeres 4–11 wide and flat, with short hairs, each approximately 2.5 × as long as wide; antennomere 2 shortest, antennomere 3 slightly longer than 2, 1.5 × as long as second; antennomere 4 longest, 1.2 × as long as antennomeres 2 and 3 combined; antennomeres 5–10 unequal in length, shorter than 4; antennomere 11 slightly longer than 10, pointed.</p><p>Pronotum approximately 1.8 × as wide as long, with rounded lateral margins; disc slightly convex, sparsely covered in middle with small punctures with large punctures laterally.</p><p>Scutellum triangular, smooth, impunctate.</p><p>Bases of both elytra wider than pronotum, gradually widen posteriorly and rounded at apex; dorsal surface slightly convex, irregularly covered with large and deep punctures, the interstices between punctures slightly wider than the diameter of individual punctures and covered with small punctures.</p><p>Metasternum 2.5 × as long as mesosternum, Anterior metasternal process extending beyond the front edge of the meso-coxal cavities; prothoracic legs shortest, mesothoracic legs slightly longer, metathoracic legs longest.</p></tp:treatment-sec><tp:treatment-sec sec-type="notes" id="SECID0E1GAI"><title>Notes.</title><p>According to the anterior metasternal process clearly extending beyond the front edge of the meso-coxal cavities, <tp:taxon-name><tp:taxon-name-part taxon-name-part-type="genus" reg="Sphenoraia">Sphenoraia</tp:taxon-name-part> (<tp:taxon-name-part taxon-name-part-type="subgenus" reg="Sphenoraia">Sphenoraia</tp:taxon-name-part>) <tp:taxon-name-part taxon-name-part-type="species" reg="nigra">nigra</tp:taxon-name-part></tp:taxon-name> is transferred from <italic><tp:taxon-name><tp:taxon-name-part taxon-name-part-type="genus" reg="Sphenoraia">Sphenoraia</tp:taxon-name-part></tp:taxon-name></italic> to <italic><tp:taxon-name><tp:taxon-name-part taxon-name-part-type="genus" reg="Gallerucida">Gallerucida</tp:taxon-name-part></tp:taxon-name></italic>.</p></tp:treatment-sec><tp:treatment-sec sec-type="distribution" id="SECID0E3HAI"><title>Distribution.</title><p>China: Henan, Gansu.</p><fig id="F14" position="float" orientation="portrait"><object-id xmlns:xlink="http://www.w3.org/1999/xlink" content-type="doi" xlink:type="simple">10.3897/zookeys.1132.89858.figure14</object-id><object-id xmlns:xlink="http://www.w3.org/1999/xlink" content-type="arpha" xlink:type="simple">1CF39D30-8FCA-5219-96CA-4F02A32FC783</object-id><label>Figure 14.</label><caption><p><italic><tp:taxon-name><tp:taxon-name-part taxon-name-part-type="genus" reg="Gallerucida">Gallerucida</tp:taxon-name-part><tp:taxon-name-part taxon-name-part-type="species" reg="nigra">nigra</tp:taxon-name-part></tp:taxon-name></italic>. comb. nov. <bold>A–C</bold> habitus <bold>A</bold> dorsal view <bold>B</bold> ventral view <bold>C</bold> lateral view. Scale bars: 1 mm.</p></caption><graphic xmlns:xlink="http://www.w3.org/1999/xlink" xlink:href="zookeys-1132-051_article-89858__-g014.jpg" position="float" orientation="portrait" xlink:type="simple" id="oo_774367.jpg"><uri content-type="original_file" xlink:type="simple">https://binary.pensoft.net/fig/774367</uri></graphic></fig></tp:treatment-sec></tp:taxon-treatment>
